# Supplementary material for: The Predictive Value of Tagalog Voice Morphology in Filler-Gap Dependency Formation
Source: Front Psychol. 2020 Apr 15;11:517. doi: 10.3389/fpsyg.2020.00517 (PMC7174735; doi:10.3389/fpsyg.2020.00517)
Supplement: Supplementary file 1 [file Data_Sheet_1.csv]

## Experiment 1: Assessing the robustness of the restriction
## 3 judgment studies involving filler-gap dependencies (AY RC WHQ) manipulating the voice on the verb (Voice: AV PV) and whether the displaced argument is cross-referenced by voice or not (Match: Match Mismatch).
## The goal of AY RC and WHQ is to see whether participants are sensitive to potential mismatches between what voice the verb exhibits and what the displaced argument is in three constructions: ay-inverted sentences relative clauses and wh-questions.
## 1 judgment study not involving filler-gap dependencies (DECL) manipulating the voice on the verb (Voice: AV PV) and whether the first NP is the agent or the patient (Order: Agent-first Patient-first).
## The goal of DECL is to assess the flexibility of post-verbal word order.
Dependency	Item	Verb	Voice	Match
AY	1	bili	AV	Match	Ang katulong ay parating bumibili ng pagkain sa karinderya ni Inday.
AY	1	bili	AV	Mismatch	Ang pagkain ay parating bumibili ang katulong sa karinderya ni Inday.
AY	1	bili	PV	Match	Ang katulong ay parating binibili ang pagkain sa karinderya ni Inday.
AY	1	bili	PV	Mismatch	Ang pagkain ay parating binibili ng katulong sa karinderya ni Inday.
AY	2	ulit	AV	Match	Ang mga teleseryeng pinoy ay umuulit taon-taon ng magkalove-team.
AY	2	ulit	AV	Mismatch	Ang magkalove-team ay umuulit taon-taon ang mga teleseryeng pinoy.
AY	2	ulit	PV	Match	Ang mga teleseryeng pinoy ay inuulit taon-taon ang magkalove-team.
AY	2	ulit	PV	Mismatch	Ang magkalove-team ay inuulit taon-taon ng mga teleseryeng pinoy.
AY	3	basa	AV	Match	Ang mga estudyante ay bumabasa lagi ng mga komiks sa mall.
AY	3	basa	AV	Mismatch	Ang mga komiks ay bumabasa lagi ang mga estudyante sa mall.
AY	3	basa	PV	Match	Ang mga estudyante ay binabasa lagi ang mga komiks sa mall.
AY	3	basa	PV	Mismatch	Ang mga komiks ay binabasa lagi ng mga estudyante sa mall.
AY	4	utang	AV	Match	Ang dalaga ay umuutang araw-araw ng pera para may load ang cellphone.
AY	4	utang	AV	Mismatch	Ang pera ay umuutang araw-araw ang dalaga para may load ang cellphone.
AY	4	utang	PV	Match	Ang dalaga ay inuutang araw-araw ang pera para may load ang cellphone.
AY	4	utang	PV	Mismatch	Ang pera ay inuutang araw-araw ng dalaga para may load ang cellphone.
AY	5	kuha	AV	Match	Ang mga mayayaman ay kumukuha agad ng yaya kapag nagka-baby sila.
AY	5	kuha	AV	Mismatch	Ang yaya ay kumukuha agad ang mga mayayaman kapag nagkababy na sila.
AY	5	kuha	PV	Match	Ang mga mayayaman ay kinukuha agad ang yaya kapag nagkababy na sila.
AY	5	kuha	PV	Mismatch	Ang yaya ay kinukuha agad ng mga mayayaman kapag nagkababy na sila.
AY	6	tanggap	AV	Match	Ang organisasyon ay tumatanggap parati ng mga donasyong pagkain.
AY	6	tanggap	AV	Mismatch	Ang mga donasyong pagkain ay tumatanggap parati ang organisasyon.
AY	6	tanggap	PV	Match	Ang organisasyon ay tinatanggap parati ang mga donasyong pagkain.
AY	6	tanggap	PV	Mismatch	Ang mga donasyong pagkain ay tinatanggap parati ng organisasyon.
AY	7	kopya	AV	Match	Ang binata ay kumukopya ng mga sagot sa eksam kahit na matalino siya.
AY	7	kopya	AV	Mismatch	Ang mga sagot ay kumukopya ang binata sa eksam kahit na matalino siya.
AY	7	kopya	PV	Match	Ang binata ay kinukopya ang mga sagot sa eksam kahit na matalino siya.
AY	7	kopya	PV	Mismatch	Ang mga sagot ay kinukopya ng binata sa eksam kahit na matalino siya.
AY	8	putol	AV	Match	Ang mga illegal loggers ay parating pumuputol ng mga punong kahoy.
AY	8	putol	AV	Mismatch	Ang mga punong kahoy ay parating pumuputol ang mga illegal loggers.
AY	8	putol	PV	Match	Ang mga illegal loggers ay parating pinuputol ang mga punong kahoy.
AY	8	putol	PV	Mismatch	Ang mga punong kahoy ay parating pinuputol ng mga illegal loggers.
AY	9	gawa	AV	Match	Ang mag-ama ay gumagawa ng chicken sisig araw-araw.
AY	9	gawa	AV	Mismatch	Ang chicken sisig ay gumagawa ang mag-ama araw-araw.
AY	9	gawa	PV	Match	Ang mag-ama ay ginagawa ang chicken sisig araw-araw.
AY	9	gawa	PV	Mismatch	Ang chicken sisig ay ginagawa ng mag-ama araw-araw.
AY	10	hanap	AV	Match	Ang tatay ay humahanap ulit ng mga manggagawa para sa pabrika.
AY	10	hanap	AV	Mismatch	Ang mga manggagawa ay humahanap ulit ang tatay para sa pabrika.
AY	10	hanap	PV	Match	Ang tatay ay hinahanap ulit ang mga mangagawa para sa pabrika.
AY	10	hanap	PV	Mismatch	Ang mga mangagawa ay hinahanap ulit ng tatay para sa pabrika.
AY	11	pili	AV	Match	Ang nanay ay pumipili ng susuutin para sa kasal niya halos gabi-gabi.
AY	11	pili	AV	Mismatch	Ang susuutin ay pumipili ang nanay para sa kasal niya halos gabi-gabi.
AY	11	pili	PV	Match	Ang nanay ay pinipili ang susuutin para sa kasal halos gabi-gabi.
AY	11	pili	PV	Mismatch	Ang susuutin ay pinipili ng nanay para sa kasal halos gabi-gabi.
AY	12	hingi	AV	Match	Ang pinsan ko ay laging humihingi ng tulong kay mommy.
AY	12	hingi	AV	Mismatch	Ang tulong ay laging humihingi ang pinsan ko kay mommy.
AY	12	hingi	PV	Match	Ang pinsan ko ay laging hinihingi ang tulong kay mommy.
AY	12	hingi	PV	Mismatch	Ang tulong ay laging hinihingi ng pinsan ko kay mommy.
AY	13	hiram	AV	Match	Ang tatay ay humihiram na naman ng kotse sa jowa ng panganay.
AY	13	hiram	AV	Mismatch	Ang kotse ay humihiram na naman ang tatay sa jowa ng panganay.
AY	13	hiram	PV	Match	Ang tatay ay hinihiram na naman ang kotse sa jowa ng panganay.
AY	13	hiram	PV	Mismatch	Ang kotse ay hinihiram na naman ng tatay sa jowa ng panganay.
AY	14	sira	AV	Match	Ang masamang kasama ay sumisira raw ng magandang ugali.
AY	14	sira	AV	Mismatch	Ang magandang ugali ay sumisira raw ang masamang kasama.
AY	14	sira	PV	Match	Ang masamang kasama ay sinisira raw ang magandang ugali.
AY	14	sira	PV	Mismatch	Ang magandang ugali ay sinisira raw ng masamang kasama.
AY	15	gamot	AV	Match	Ang albularyo ay gumagamot ng mga maysakit araw-araw.
AY	15	gamot	AV	Mismatch	Ang mga maysakit ay gumagamot ang albularyo araw-araw.
AY	15	gamot	PV	Match	Ang albularyo ay ginagamot ang mga maysakit araw-araw.
AY	15	gamot	PV	Mismatch	Ang mga maysakit ay ginagamot ng albularyo araw-araw.
AY	16	bilang	AV	Match	Ang mga pastol ay bumibilang ng mga bituin gabi-gabi.
AY	16	bilang	AV	Mismatch	Ang mga bituin ay bumibilang ang mga pastol gabi-gabi.
AY	16	bilang	PV	Match	Ang mga pastol ay binibilang ang mga bituin gabi-gabi.
AY	16	bilang	PV	Mismatch	Ang mga bituin ay binibilang ng mga pastol gabi-gabi.
AY	17	tawag	AV	Match	Ang binata ay tumatawag na lagi ng taksi para sa nililigawan niya.
AY	17	tawag	AV	Mismatch	Ang taksi ay tumatawag na lagi ang binata para sa nililigawan niya.
AY	17	tawag	PV	Match	Ang binata ay tinatawag na lagi ang taksi para sa nililigawan niya.
AY	17	tawag	PV	Mismatch	Ang taksi ay tinatawag na lagi ng binata para sa nililigawan niya.
AY	18	sulat	AV	Match	Ang guro ay parating sumusulat ng mga tula para sa mga batang may kanser.
AY	18	sulat	AV	Mismatch	Ang mga tula ay parating sumusulat ang guro para sa mga batang may kanser.
AY	18	sulat	PV	Match	Ang guro ay parating sinusulat ang mga tula para sa mga batang may kanser.
AY	18	sulat	PV	Mismatch	Ang mga tula ay parating sinusulat ng guro para sa mga batang may kanser.
AY	19	kanta	AV	Match	Ang mga lasinggero ay kumakanta lagi ng mga kundiman sa karaoke.
AY	19	kanta	AV	Mismatch	Ang mga kundiman ay kumakanta lagi ang mga lasinggero sa karaoke.
AY	19	kanta	PV	Match	Ang mga lasinggero ay kinakanta lagi ang mga kundiman sa karaoke.
AY	19	kanta	PV	Mismatch	Ang mga kundiman ay kinakanta lagi ng mga lasinggero sa karaoke.
AY	20	patay	AV	Match	Ang kontesa ay pumapatay gabi-gabi ng mga birhen upang mainom niya ang kanilang dugo.
AY	20	patay	AV	Mismatch	Ang mga birhen ay pumapatay gabi-gabi ang kontesa upang mainom niya ang kanilang dugo.
AY	20	patay	PV	Match	Ang kontesa ay pinapatay gabi-gabi ang mga birhen upang mainom niya ang kanilang dugo.
AY	20	patay	PV	Mismatch	Ang mga birhen ay pinapatay gabi-gabi ng kontesa upang mainom niya ang kanilang dugo.
AY	21	sayaw	AV	Match	Ang mga lola ay sumasayaw ng Single Ladies sa mga family party namin.
AY	21	sayaw	AV	Mismatch	Ang Single Ladies ay sumasayaw ang mga lola sa mga family party namin.
AY	21	sayaw	PV	Match	Ang mga lola ay sinasayaw ang Single Ladies sa mga family party namin.
AY	21	sayaw	PV	Mismatch	Ang Single Ladies ay sinasayaw ng mga lola sa mga family party namin.
AY	22	bisita	AV	Match	Ang mag-ina ay bumibisita ng mga museo kapag sila'y nasa Paris at Londres.
AY	22	bisita	AV	Mismatch	Ang mga museo ay bumibisita ang mag-ina kapag sila'y nasa Paris at Londres.
AY	22	bisita	PV	Match	Ang mag-ina ay binibisita ang mga museo kapag sila'y nasa Paris at Londres.
AY	22	bisita	PV	Mismatch	Ang mga museo ay binibisita ng mag-ina kapag sila'y nasa Paris at Londres.
AY	23	kagat	AV	Match	Ang estudyante ay kumakagat ng kapirasong manok araw-araw tuwing lunch break.
AY	23	kagat	AV	Mismatch	Ang kapirasong manok ay kumakagat ang estudyante araw-araw tuwing lunch break.
AY	23	kagat	PV	Match	Ang estudyante ay kinakagat ang kapirasong manok araw-araw tuwing lunch break.
AY	23	kagat	PV	Mismatch	Ang kapirasong manok ay kinakagat ng estudyante araw-araw tuwing lunch break.
AY	24	limot	AV	Match	Ang buong bansa ay lumilimot ng mga alituntunin sa tuwing may giyera.
AY	24	limot	AV	Mismatch	Ang mga alituntunin ay lumilimot ang buong bansa sa tuwing may giyera.
AY	24	limot	PV	Match	Ang buong bansa ay nililimot ang mga alituntunin sa tuwing may giyera.
AY	24	limot	PV	Mismatch	Ang mga alituntunin ay nililimot ng buong bansa sa tuwing may giyera.
AY	25	gamit	AV	Match	Ang mga estudyante ay gumagamit paminsanminsan ng droga para makapaglibang.
AY	25	gamit	AV	Mismatch	Ang droga ay gumagamit paminsanminsan ang mga estudyante para makapaglibang.
AY	25	gamit	PV	Match	Ang mga estudyante ay ginagamit paminsanminsan ang droga para makapaglibang.
AY	25	gamit	PV	Mismatch	Ang droga ay ginagamit paminsanminsan ng mga estudyante para makapaglibang.
AY	26	sagot	AV	Match	Ang mga OFW ay sumasagot taon-taon ng mga visa forms para makapag-ibang bansa.
AY	26	sagot	AV	Mismatch	Ang mga visa forms ay sumasagot taon-taon ang mga OFW para makapag-ibang bansa.
AY	26	sagot	PV	Match	Ang mga OFW ay sinasagot taon-taon ang mga visa forms para makapag-ibang bansa.
AY	26	sagot	PV	Mismatch	Ang mga visa forms ay sinasagot taon-taon ng mga OFW para makapag-ibang bansa.
AY	27	pasok	AV	Match	Ang mga magnanakaw ay pumapasok ng mga bahay gabi-gabi.
AY	27	pasok	AV	Mismatch	Ang mga bahay ay pumapasok ang mga magnanakaw gabi-gabi.
AY	27	pasok	PV	Match	Ang mga magnanakaw ay pinapasok ang mga bahay gabi-gabi.
AY	27	pasok	PV	Mismatch	Ang mga bahay ay pinapasok ng mga magnanakaw gabi-gabi.
AY	28	sunod	AV	Match	Ang mga driver ay sumusunod ng mga batas-trapiko sa Lungsod ng Davao.
AY	28	sunod	AV	Mismatch	Ang mga batas-trapiko ay sumusunod ang mga driver sa Lungsod ng Davao.
AY	28	sunod	PV	Match	Ang mga driver ay sinusunod ang mga batas-trapiko sa Lungsod ng Davao.
AY	28	sunod	PV	Mismatch	Ang mga batas-trapiko ay sinusunod ng mga driver sa Lungsod ng Davao.
AY	29	tawid	AV	Match	Ang matanda ay tumatawid ng mga ilog para makapunta sa pinagtatrabahuan.
AY	29	tawid	AV	Mismatch	Ang mga ilog ay tumatawid ang matanda para makapunta sa pinagtatrabahuan.
AY	29	tawid	PV	Match	Ang matanda ay tinatawid ang mga ilog para makapunta sa pinagtatrabahuan.
AY	29	tawid	PV	Mismatch	Ang mga ilog ay tinatawid ng matanda para makapunta sa pinagtatrabahuan.
AY	30	sigaw	AV	Match	Ang mga chikiting ay laging sumisigaw ng saklolo kapag may mga taong lumalapit sa kanila.
AY	30	sigaw	AV	Mismatch	Ang saklolo ay laging sumisigaw ang mga chikiting kapag may mga taong lumalapit sa kanila.
AY	30	sigaw	PV	Match	Ang mga chikiting ay laging sinisigaw ang saklolo kapag may mga taong lumalapit sa kanila.
AY	30	sigaw	PV	Mismatch	Ang saklolo ay laging sinisigaw ng mga chikiting kapag may mga taong lumalapit sa kanila.
AY	31	huli	AV	Match	Ang pulis ay humuhuli ng masasamang tao kaya ligtas ang baryo namin.
AY	31	huli	AV	Mismatch	Ang masasamang tao ay humuhuli ang pulis kaya ligtas ang baryo namin.
AY	31	huli	PV	Match	Ang pulis ay hinuhuli ang masasamang tao kaya ligtas ang baryo namin.
AY	31	huli	PV	Mismatch	Ang masasamang tao ay hinuhuli ng pulis kaya ligtas ang baryo namin.
AY	32	akyat	AV	Match	Ang manyakis ay umaakyat ng pader araw man o gabi para manungkit ng mga panti.
AY	32	akyat	AV	Mismatch	Ang pader ay umaakyat ang manyakis araw man o gabi para manungkit ng mga panti.
AY	32	akyat	PV	Match	Ang manyakis ay inaakyat ang pader araw man o gabi para manungkit ng mga panti.
AY	32	akyat	PV	Mismatch	Ang pader ay inaakyat ng manyakis araw man o gabi para manungkit ng mga panti.
RC	1	bili	AV	Match	Medyo jubis ang katulong na parating bumibili ng pagkain sa karinderya ni Inday.
RC	1	bili	AV	Mismatch	Di ko gusto ang pagkaing parating bumibili ang katulong sa karinderya ni Inday.
RC	1	bili	PV	Match	Medyo jubis ang katulong na parating binibili ang pagkain sa karinderya ni Inday.
RC	1	bili	PV	Mismatch	Di ko gusto ang pagkaing parating binibili ng katulong sa karinderya ni Inday.
RC	2	ulit	AV	Match	Nakakainis ang mga teleseryeng umuulit ng magkalove-team taon-taon.
RC	2	ulit	AV	Mismatch	Nakakainis ang magkalove-team na umuulit ang mga teleseryeng taon-taon.
RC	2	ulit	PV	Match	Nakakainis ang mga teleseryeng inuulit ang magkalove-team taon-taon.
RC	2	ulit	PV	Mismatch	Nakakainis ang magkalove-team na inuulit ng mga teleseryeng pinoy taon-taon.
RC	3	basa	AV	Match	Ang tatangkad ng mga estudyanteng bumabasa lagi ng mga komiks sa mall.
RC	3	basa	AV	Mismatch	Ang mamahal ng mga komiks na bumabasa lagi ang mga estudyante sa mall.
RC	3	basa	PV	Match	Ang tatangkad ng mga estudyante na binabasa lagi ang mga komiks sa mall.
RC	3	basa	PV	Mismatch	Ang mamahal ng mga komiks na binabasa lagi ng mga estudyante sa mall.
RC	4	utang	AV	Match	Akala ko mayaman ang dalagang umuutang araw-araw ng pera para may load ang cellphone.
RC	4	utang	AV	Mismatch	Nauubos agad ang perang umuutang araw-araw ang dalaga para may load ang cellphone.
RC	4	utang	PV	Match	Akala ko mayaman ang dalagang inuutang araw-araw ang pera para may load ang cellphone.
RC	4	utang	PV	Mismatch	Nauubos agad ang perang inuutang araw-araw ng dalaga para may load ang cellphone.
RC	5	kuha	AV	Match	Malapalasyo ang mga bahay ng mga mga mayayamang kumukuha agad ng yaya kapag nagka-baby sila.
RC	5	kuha	AV	Mismatch	Kadalasan, tagaprobinsya ang yayang kumukuha agad ang mga mayayaman kapag nagkababy na sila.
RC	5	kuha	PV	Match	Malapalasyo ang mga bahay ng mga mga mayayamang kinukuha agad ang yaya kapag nagkababy na sila.
RC	5	kuha	PV	Mismatch	Kadalasan, tagaprobinsya ang yayang kinukuha agad ng mga mayayaman kapag nagkababy na sila.
RC	6	tanggap	AV	Match	Kurakot ata ang organisasyong tumatanggap parati ng mga donasyong pagkain.
RC	6	tanggap	AV	Mismatch	Baka panis ang mga donasyong pagkaing tumatanggap parati ang organisasyon.
RC	6	tanggap	PV	Match	Kurakot ata ang organisasyong tinatanggap parati ang mga donasyong pagkain.
RC	6	tanggap	PV	Mismatch	Baka panis ang mga donasyong pagkaing tinatanggap parati ng organisasyon.
RC	7	kopya	AV	Match	Pogi ang binatang kumukopya ng mga sagot sa eksam kahit na matalino siya.
RC	7	kopya	AV	Mismatch	Mali-mali na naman ang mga sagot na kumukopya ang binata sa eksam kahit na matalino siya.
RC	7	kopya	PV	Match	Pogi ang binatang kinukopya ang mga sagot sa eksam kahit na matalino siya.
RC	7	kopya	PV	Mismatch	Mali-mali na naman ang mga sagot na kinukopya ng binata sa eksam kahit na matalino siya.
RC	8	putol	AV	Match	Walang pake sa kalikasan ang mga illegal loggers na parating pumuputol ng mga punong kahoy.
RC	8	putol	AV	Mismatch	Malapit nang maubos ang mga punong kahoy na parating pumuputol ang mga illegal loggers.
RC	8	putol	PV	Match	Walang pake sa kalikasan ang mga illegal loggers na parating pinuputol ang mga punong kahoy.
RC	8	putol	PV	Mismatch	Malapit nang maubos ang mga punong kahoy na parating pinuputol ng mga illegal loggers.
RC	9	gawa	AV	Match	Masarap magluto ang mag-amang gumagawa ng chicken sisig araw-araw.
RC	9	gawa	AV	Mismatch	Masarap ang chicken sisig na gumagawa ang mag-ama araw-araw.
RC	9	gawa	PV	Match	Masarap magluto ang mag-amang ginagawa ang chicken sisig araw-araw.
RC	9	gawa	PV	Mismatch	Masarap ang chicken sisig na ginagawa ng mag-ama araw-araw.
RC	10	hanap	AV	Match	Masipag ang tatay na humahanap ulit ng mga manggagawa para sa pabrika.
RC	10	hanap	AV	Mismatch	Marunong mag-ingles ang mga manggagawang humahanap ulit ang tatay para sa pabrika.
RC	10	hanap	PV	Match	Masipag ang tatay na hinahanap ulit ang mga mangagawa para sa pabrika.
RC	10	hanap	PV	Mismatch	Marunong mag-ingles ang mga manggagawang hinahanap ulit ng tatay para sa pabrika.
RC	11	pili	AV	Match	Napaka-arte ng nanay na pumipili ng susuutin para sa kasal niya halos gabi-gabi.
RC	11	pili	AV	Mismatch	Ang baduy ng susuuting pumipili ang nanay para sa kasal niya halos gabi-gabi.
RC	11	pili	PV	Match	Napaka-arte ng nanay na pinipili ang susuutin para sa kasal halos gabi-gabi.
RC	11	pili	PV	Mismatch	Ang baduy ng susuuting pinipili ng nanay para sa kasal halos gabi-gabi.
RC	12	hingi	AV	Match	Walang kwenta ang pinsan kong laging humihingi ng tulong kay mommy.
RC	12	hingi	AV	Mismatch	Parating pera ang tulong na laging humihingi ang pinsan ko kay mommy.
RC	12	hingi	PV	Match	Walang kwenta ang pinsan kong laging hinihingi ang tulong kay mommy.
RC	12	hingi	PV	Mismatch	Parating pera ang tulong na laging hinihingi ng pinsan ko kay mommy.
RC	13	hiram	AV	Match	Ang kapal ng mukha ng tatay na humihiram na naman ng kotse sa jowa ng panganay.
RC	13	hiram	AV	Mismatch	Ferrari ang kotseng humihiram na naman ang tatay sa jowa ng panganay.
RC	13	hiram	PV	Match	Ang kapal ng mukha ng tatay na hinihiram na naman ang kotse sa jowa ng panganay.
RC	13	hiram	PV	Mismatch	Ferrari ang kotseng hinihiram na naman ng tatay sa jowa ng panganay.
RC	14	sira	AV	Match	Alak at yosi ang masamang kasamang sumisira raw ng magandang ugali.
RC	14	sira	AV	Mismatch	Ang pagiging magalang sa matatanda ang magandang ugaling sumisira raw ang masamang kasama.
RC	14	sira	PV	Match	Alak at yosi ang masamang kasamang sinisira raw ang magandang ugali.
RC	14	sira	PV	Mismatch	Ang pagiging magalang sa matatanda ang magandang ugaling sinisira raw ng masamang kasama.
RC	15	gamot	AV	Match	Bulag ang albularyong gumagamot ng mga maysakit araw-araw.
RC	15	gamot	AV	Mismatch	Malapit nang mamatay ang mga maysakit na gumagamot ang albularyo araw-araw.
RC	15	gamot	PV	Match	Bulag ang albularyong ginagamot ang mga maysakit araw-araw.
RC	15	gamot	PV	Mismatch	Malapit nang mamatay ang mga maysakit na ginagamot ng albularyo araw-araw.
RC	16	bilang	AV	Match	Lasinggero ang mga pastol na bumibilang ng mga bituin gabi-gabi.
RC	16	bilang	AV	Mismatch	Walang ningning ang mga bituing bumibilang ang mga pastol gabi-gabi.
RC	16	bilang	PV	Match	Lasinggero ang mga pastol na binibilang ang mga bituin gabi-gabi.
RC	16	bilang	PV	Mismatch	Walang ningning ang mga bituing binibilang ng mga pastol gabi-gabi.
RC	17	tawag	AV	Match	Di masyadong gwapo ang binatang tumatawag na lagi ng taksi para sa nililigawan niya.
RC	17	tawag	AV	Mismatch	Walang aircon ang taksing tumatawag na lagiang binata para sa nililigawan niya.
RC	17	tawag	PV	Match	Di masyadong gwapo ang binatang tinatawag na lagi ang taksi para sa nililigawan niya.
RC	17	tawag	PV	Mismatch	Walang aircon ang taksing tinatawag na lagi ng binata para sa nililigawan niya.
RC	18	sulat	AV	Match	May kanser din ang anak ng gurong parating sumusulat ng mga tula para sa mga batang may kanser.
RC	18	sulat	AV	Mismatch	Tungkol sa anak na may kanser ang mga tulang parating sumusulat ang guro para sa mga batang may kanser.
RC	18	sulat	PV	Match	May kanser din ang anak ng gurong parating sinusulat ang mga tula para sa mga batang may kanser.
RC	18	sulat	PV	Mismatch	Tungkol sa anak na may kanser ang mga tulang parating sinusulat ng guro para sa mga batang may kanser.
RC	19	kanta	AV	Match	Medyo disintonado ang mga lasinggerong kumakanta lagi ng mga kundiman sa karaoke.
RC	19	kanta	AV	Mismatch	Napakalaos na ng mga kundimang kumakanta lagi ang mga lasinggero sa karaoke.
RC	19	kanta	PV	Match	Medyo disintonado ang mga lasinggerong kinakanta lagi ang mga kundiman sa karaoke.
RC	19	kanta	PV	Mismatch	Napakalaos na ng mga kundimang kinakanta lagi ng mga lasinggero sa karaoke.
RC	20	patay	AV	Match	Gustong maging forever young ng kontesang pumapatay gabi-gabi ng mga birhen upang mainom niya ang kanilang dugo.
RC	20	patay	AV	Mismatch	Ang gaganda ng mga birheng pumapatay gabi-gabi ang kontesa upang mainom niya ang kanilang dugo.
RC	20	patay	PV	Match	Gustong maging forever young ng kontesang pinapatay gabi-gabi ang mga birhen upang mainom niya ang kanilang dugo.
RC	20	patay	PV	Mismatch	Ang gaganda ng mga birheng pinapatay gabi-gabi ng kontesa upang mainom niya ang kanilang dugo.
RC	21	sayaw	AV	Match	May asim pa ang mga lolang sumasayaw ng Single Ladies sa mga family party namin.
RC	21	sayaw	AV	Mismatch	Malaswa ang sayaw na sumasayaw ang mga lola sa mga party namin.
RC	21	sayaw	PV	Match	May asim pa ang mga lolang sinasayaw ang Single Ladies sa mga family party namin.
RC	21	sayaw	PV	Mismatch	Malaswa ang sayaw na sinasayaw ng mga lola sa mga family party namin.
RC	22	bisita	AV	Match	Mahilig sa modern art ang mag-inang bumibisita ng mga museo kapag sila'y nasa Paris at Londres.
RC	22	bisita	AV	Mismatch	Halos modern art lahat ang exhibit ng mga museong bumibisita ang mag-ina kapag sila'y nasa Paris at Londres.
RC	22	bisita	PV	Match	Mahilig sa modern art ang mag-inang binibisita ang mga museo kapag sila'y nasa Paris at Londres.
RC	22	bisita	PV	Mismatch	Halos modern art lahat ang exhibit ng mga museong binibisita ng mag-ina kapag sila'y nasa Paris at Londres.
RC	23	kagat	AV	Match	Mukhang patay-gutom ang estudyanteng kumakagat ng kapirasong manok araw-araw tuwing lunch break.
RC	23	kagat	AV	Mismatch	Mukhang masarap ang kapirasong manok na kumakagat ang estudyante araw-araw tuwing lunch break.
RC	23	kagat	PV	Match	Mukhang patay-gutom ang estudyanteng kinakagat ang kapirasong manok araw-araw tuwing lunch break.
RC	23	kagat	PV	Mismatch	Mukhang masarap ang kapirasong manok na kinakagat ng estudyante araw-araw tuwing lunch break.
RC	24	limot	AV	Match	May mga bansang lumilimot ng mga alituntunin sa tuwing may giyera.
RC	24	limot	AV	Mismatch	Walang mga alituntuning lumilimot ang buong bansa sa tuwing may giyera.
RC	24	limot	PV	Match	May mga bansang nililimot ang mga alituntunin sa tuwing may giyera.
RC	24	limot	PV	Mismatch	Walang mga alituntuning nililimot ng buong bansa sa tuwing may giyera.
RC	25	gamit	AV	Match	Marami ang mga estudyanteng gumagamit ng droga paminsanminsan para makapaglibang.
RC	25	gamit	AV	Mismatch	Delikado ang drogang gumagamit ang mga estudyante paminsanminsan para makapaglibang.
RC	25	gamit	PV	Match	Marami ang mga estudyanteng ginagamit ang droga paminsanminsan para makapaglibang.
RC	25	gamit	PV	Mismatch	Delikado ang drogang ginagamit ng mga estudyante paminsanminsan para makapaglibang.
RC	26	sagot	AV	Match	Libu-libo ang mga OFW na sumasagot taon-taon ng mga visa forms para makapag-ibang bansa.
RC	26	sagot	AV	Mismatch	Ang dami ng mga visa forms na sumasagot taon-taon ang mga OFW para makapag-ibang bansa.
RC	26	sagot	PV	Match	Libu-libo ang mga OFW na sinasagot taon-taon ang mga visa forms para makapag-ibang bansa.
RC	26	sagot	PV	Mismatch	Ang dami ng mga visa forms na sinasagot taon-taon ng mga OFW para makapag-ibang bansa.
RC	27	pasok	AV	Match	Gustong mahuli ng pulis ang mga magnanakaw na pumapasok ng mga bahay gabi-gabi.
RC	27	pasok	AV	Mismatch	Mayayaman ang mga may-ari ng mga bahay na pumapasok ang mga magnanakaw gabi-gabi.
RC	27	pasok	PV	Match	Gustong mahuli ng pulis ang mga magnanakaw na pinapasok ang mga bahay gabi-gabi.
RC	27	pasok	PV	Mismatch	Mayayaman ang mga may-ari ng mga bahay na pinapasok ng mga magnanakaw gabi-gabi.
RC	28	sunod	AV	Match	Hindi nagbabayad ng multa ang mga driver na sumusunod ng mga batas-trapiko sa Lungsod ng Davao.
RC	28	sunod	AV	Mismatch	Maramirami rin ang mga batas-trapikong sumusunod ang mga driver sa Lungsod ng Davao.
RC	28	sunod	PV	Match	Hindi nagbabayad ng multa ang mga driver na sinusunod ang mga batas-trapiko sa Lungsod ng Davao.
RC	28	sunod	PV	Mismatch	Maramirami rin ang mga batas-trapikong sinusunod ng mga driver sa Lungsod ng Davao.
RC	29	tawid	AV	Match	Buhay pa rin ang matandang tumatawid ng mga ilog para makapunta sa pinagtatrabahuan.
RC	29	tawid	AV	Mismatch	Malakas ang agos ng mga ilog na tumatawid ang matanda para makapunta sa pinagtatrabahuan.
RC	29	tawid	PV	Match	Buhay pa rin ang matandang tinatawid ang mga ilog para makapunta sa pinagtatrabahuan.
RC	29	tawid	PV	Mismatch	Malakas ang agos ng mga ilog na tinatawid ng matanda para makapunta sa pinagtatrabahuan.
RC	30	sigaw	AV	Match	Ang cute ng mga chikiting na laging sumisigaw ng saklolo kapag may mga taong lumalapit sa kanila.
RC	30	sigaw	AV	Mismatch	Ang tinis ng saklolong laging sumisigaw ang mga chikiting kapag may mga taong lumalapit sa kanila.
RC	30	sigaw	PV	Match	Ang cute ng mga chikiting na laging sinisigaw ang saklolo kapag may mga taong lumalapit sa kanila.
RC	30	sigaw	PV	Mismatch	Ang tinis ng saklolong laging sinisigaw ng mga chikiting kapag may mga taong lumalapit sa kanila.
RC	31	huli	AV	Match	Pinasasalamatan ko ang pulis na humuhuli ng masasamang tao para maging ligtas ang baryo namin.
RC	31	huli	AV	Mismatch	May mga masasamang taong humuhuli ang pulis para maging ligtas ang baryo namin.
RC	31	huli	PV	Match	Pinasasalamatan ko ang pulis na pinuhuli ang masasamang tao para maging ligtas ang baryo namin.
RC	31	huli	PV	Mismatch	May mga masasamang taong hinuhuli ng pulis para maging ligtas ang baryo namin.
RC	32	akyat	AV	Match	Nakakapraning ang manyakis na umaakyat ng pader araw man o gabi para manungkit ng mga panti.
RC	32	akyat	AV	Mismatch	Napakataas ng pader na umaakyat ang manyakis araw man o gabi para manungkit ng mga panti.
RC	32	akyat	PV	Match	Nakakapraning ang manyakis na inaakyat ang pader araw man o gabi para manungkit ng mga panti.
RC	32	akyat	PV	Mismatch	Napakataas ng pader na inaakyat ng manyakis araw man o gabi para manungkit ng mga panti.
WHQ	1	bili	AV	Match	Aling katulong ang parating bumibili ng pagkain sa karinderya ni Inday?
WHQ	1	bili	AV	Mismatch	Aling pagkain ang parating bumibili ang katulong sa karinderya ni Inday?
WHQ	1	bili	PV	Match	Aling katulong ang parating binibili ang pagkain sa karinderya ni Inday?
WHQ	1	bili	PV	Mismatch	Aling pagkain ang parating binibili ng katulong sa karinderya ni Inday?
WHQ	2	ulit	AV	Match	Aling mga teleserye ang umuulit ng magkalove-team taon-taon?
WHQ	2	ulit	AV	Mismatch	Aling magkalove-team ang umuulit ang mga teleserye taon-taon?
WHQ	2	ulit	PV	Match	Aling mga teleserye ang inuulit ang magkalove-team taon-taon?
WHQ	2	ulit	PV	Mismatch	Aling magkalove-team ang inuulitng mga teleseryeng taon-taon?
WHQ	3	basa	AV	Match	Sinu-sino ang bumabasa lagi ng mga komiks sa mall?
WHQ	3	basa	AV	Mismatch	Anu-ano komiks ang bumabasa lagi ang mga estudyante sa mall?
WHQ	3	basa	PV	Match	Sinu-sino ang binabasa lagi ang mga komiks sa mall?
WHQ	3	basa	PV	Mismatch	Anu-ano ang binabasa lagi ng mga estudyante sa mall?
WHQ	4	utang	AV	Match	Sino ang umuutang araw-araw ng pera para may load ang cellphone?
WHQ	4	utang	AV	Mismatch	Ano ang umuutang araw-araw ang dalaga para may load ang cellphone?
WHQ	4	utang	PV	Match	Sino ang inuutang araw-araw ang pera para may load ang cellphone?
WHQ	4	utang	PV	Mismatch	Ano ang inuutang araw-araw ng dalaga para may load ang cellphone?
WHQ	5	kuha	AV	Match	Sinu-sino ang kumukuha agad ng yaya kapag nagka-baby sila?
WHQ	5	kuha	AV	Mismatch	Ano ang kumukuha agad ang mga mayayaman kapag nagkababy na sila?
WHQ	5	kuha	PV	Match	Sinu-sino ang kinukuha agad ang yaya kapag nagkababy na sila?
WHQ	5	kuha	PV	Mismatch	Ano ang kinukuha agad ng mga mayayaman kapag nagkababy na sila?
WHQ	6	tanggap	AV	Match	Aling organisasyon ang tumatanggap parati ng mga donasyong pagkain?
WHQ	6	tanggap	AV	Mismatch	Aling donasyong pagkain ang tumatanggap parati ang organisasyon?
WHQ	6	tanggap	PV	Match	Aling organisasyon ang tinatanggap parati ang donasyong pagkain?
WHQ	6	tanggap	PV	Mismatch	Aling donasyong pagkain ang tinatanggap parati ng organisasyon?
WHQ	7	kopya	AV	Match	Aling binata ang kumukopya ng mga sagot sa eksam kahit na matalino siya?
WHQ	7	kopya	AV	Mismatch	Aling mga sagot ang kumukopya ang binata sa eksam kahit na matalino siya?
WHQ	7	kopya	PV	Match	Aling binata ang kinukopya ang mga sagot sa eksam kahit na matalino siya?
WHQ	7	kopya	PV	Mismatch	Aling mga sagot ang kinukopya ng binata sa eksam kahit na matalino siya?
WHQ	8	putol	AV	Match	Sinu-sino ang parating pumuputol ng mga punong kahoy?
WHQ	8	putol	AV	Mismatch	Anu-ano ang parating pumuputol ang mga illegal loggers?
WHQ	8	putol	PV	Match	Sinu-sino ang parating pinuputol ang mga punong kahoy?
WHQ	8	putol	PV	Mismatch	Anu-ano ang parating pinuputol ng mga illegal loggers?
WHQ	9	gawa	AV	Match	Sino ang gumagawa ng chicken sisig araw-araw?
WHQ	9	gawa	AV	Mismatch	Ano ang gumagawa ang mag-ama araw-araw?
WHQ	9	gawa	PV	Match	Sino ang ginagawa ang chicken sisig araw-araw?
WHQ	9	gawa	PV	Mismatch	Ano ang ginagawa ng mag-ama araw-araw?
WHQ	10	hanap	AV	Match	Sino ang humahanap ulit ng mga manggagawa para sa pabrika?
WHQ	10	hanap	AV	Mismatch	Ano ang humahanap ulit ang tatay para sa pabrika?
WHQ	10	hanap	PV	Match	Sino ang hinahanap ulit ang mga mangagawa para sa pabrika?
WHQ	10	hanap	PV	Mismatch	Ano ang hinahanap ulit ng tatay para sa pabrika?
WHQ	11	pili	AV	Match	Aling nanay ang pumipili ng susuutin para sa kasal niya halos gabi-gabi?
WHQ	11	pili	AV	Mismatch	Aling damit ang pumipili ang nanay para sa kasal niya halos gabi-gabi?
WHQ	11	pili	PV	Match	Aling nanay ang pinipili ang susuutin para sa kasal halos gabi-gabi?
WHQ	11	pili	PV	Mismatch	Aling damit ang pinipili ng nanay para sa kasal halos gabi-gabi?
WHQ	12	hingi	AV	Match	Aling pinsan ang laging humihingi ng tulong kay mommy?
WHQ	12	hingi	AV	Mismatch	Anong klaseng tulong ang laging humihingi ang pinsan ko kay mommy?
WHQ	12	hingi	PV	Match	Aling pinsan ang laging hinihingi ang tulong kay mommy?
WHQ	12	hingi	PV	Mismatch	Anong klaseng tulong ang laging hinihingi ng pinsan ko kay mommy?
WHQ	13	hiram	AV	Match	Aling tatay ang humihiram na naman ng kotse sa jowa ng panganay?
WHQ	13	hiram	AV	Mismatch	Aling kotse ang humihiram na naman ang tatay sa jowa ng panganay?
WHQ	13	hiram	PV	Match	Aling tatay ang hinihiram na naman ang kotse sa jowa ng panganay?
WHQ	13	hiram	PV	Mismatch	Aling kotse ang hinihiram na naman ng tatay sa jowa ng panganay?
WHQ	14	sira	AV	Match	Sino raw ang sumisira ng magandang ugali?
WHQ	14	sira	AV	Mismatch	Ano raw ang sumisira ang masamang kasama?
WHQ	14	sira	PV	Match	Sino raw ang sinisira ang magandang ugali?
WHQ	14	sira	PV	Mismatch	Ano raw ang sinisira ng masamang kasama?
WHQ	15	gamot	AV	Match	Aling albularyo ang gumagamot ng mga maysakit araw-araw?
WHQ	15	gamot	AV	Mismatch	Aling mga maysakit ang gumagamot ang albularyo araw-araw?
WHQ	15	gamot	PV	Match	Aling albularyo ang ginagamot ang mga maysakit araw-araw?
WHQ	15	gamot	PV	Mismatch	Aling mga maysakit ang ginagamot ng albularyo araw-araw?
WHQ	16	bilang	AV	Match	Sinu-sino ang bumibilang ng mga bituin gabi-gabi?
WHQ	16	bilang	AV	Mismatch	Anu-ano ang bumibilang ang mga pastol gabi-gabi?
WHQ	16	bilang	PV	Match	Sinu-sino ang binibilang ang mga bituin gabi-gabi?
WHQ	16	bilang	PV	Mismatch	Anu-ano ang binibilang ng mga pastol gabi-gabi?
WHQ	17	tawag	AV	Match	Aling binata ang tumatawag na lagi ng taksi para sa nililigawan niya?
WHQ	17	tawag	AV	Mismatch	Aling taksi ang tumatawag na lagi ang binata para sa nililigawan niya?
WHQ	17	tawag	PV	Match	Aling binata ang tinatawag na lagi ang taksi para sa nililigawan niya?
WHQ	17	tawag	PV	Mismatch	Aling taksi ang tinatawag na lagi ng binata para sa nililigawan niya?
WHQ	18	sulat	AV	Match	Aling guro ang parating sumusulat ng mga tula para sa mga batang may kanser?
WHQ	18	sulat	AV	Mismatch	Aling mga tula ang parating sumusulat ang guro para sa mga batang may kanser?
WHQ	18	sulat	PV	Match	Aling guro ang parating sinusulat ang mga tula para sa mga batang may kanser?
WHQ	18	sulat	PV	Mismatch	Aling mga tula ang parating sinusulat ng guro para sa mga batang may kanser?
WHQ	19	kanta	AV	Match	Sinu-sino ang kumakanta lagi ng mga kundiman sa karaoke?
WHQ	19	kanta	AV	Mismatch	Anu-ano ang kumakanta lagi ang mga lasinggero sa karaoke?
WHQ	19	kanta	PV	Match	Sinu-sino ang kinakanta lagi ang mga kundiman sa karaoke?
WHQ	19	kanta	PV	Mismatch	Anu-ano ang kinakanta lagi ng mga lasinggero sa karaoke?
WHQ	20	patay	AV	Match	Sino ang pumapatay gabi-gabi ng mga birhen upang mainom niya ang kanilang dugo?
WHQ	20	patay	AV	Mismatch	Anu-ano ang pumapatay gabi-gabi ang kontesa upang mainom niya ang kanilang dugo?
WHQ	20	patay	PV	Match	Sino ang pinapatay gabi-gabi ang mga birhen upang mainom niya ang kanilang dugo?
WHQ	20	patay	PV	Mismatch	Anu-ano ang pinapatay gabi-gabi ng kontesa upang mainom niya ang kanilang dugo?
WHQ	21	sayaw	AV	Match	Sinu-sino ang sumasayaw ng Single Ladies sa mga family party namin?
WHQ	21	sayaw	AV	Mismatch	Ano ang sumasayaw ang mga lola sa mga family party namin?
WHQ	21	sayaw	PV	Match	Sinu-sino ang sinasayaw ang Single Ladies sa mga family party namin?
WHQ	21	sayaw	PV	Mismatch	Ano ang sinasayaw ng mga lola sa mga family party namin?
WHQ	22	bisita	AV	Match	Aling mag-ina ang bumibisita ng mga museo kapag sila'y nasa Paris at Londres?
WHQ	22	bisita	AV	Mismatch	Aling mga museo ang bumibisita ang mag-ina kapag sila'y nasa Paris at Londres?
WHQ	22	bisita	PV	Match	Aling mag-ina ang binibisita ang mga museo kapag sila'y nasa Paris at Londres?
WHQ	22	bisita	PV	Mismatch	Aling mga museo ang binibisita ng mag-ina kapag sila'y nasa Paris at Londres?
WHQ	23	kagat	AV	Match	Sino ang kumakagat ng kapirasong manok araw-araw tuwing lunch break?
WHQ	23	kagat	AV	Mismatch	Ano ang kumakagat ang estudyante araw-araw tuwing lunch break?
WHQ	23	kagat	PV	Match	Sino ang kinakagat ang kapirasong manok araw-araw tuwing lunch break?
WHQ	23	kagat	PV	Mismatch	Ano ang kinakagat ng estudyante araw-araw tuwing lunch break?
WHQ	24	limot	AV	Match	Aling bansa ang lumilimot ng mga alituntunin sa tuwing may giyera?
WHQ	24	limot	AV	Mismatch	Aling mga alituntunin ang lumilimot ang buong bansa sa tuwing may giyera?
WHQ	24	limot	PV	Match	Aling bansa ang nililimot ang mga alituntunin sa tuwing may giyera?
WHQ	24	limot	PV	Mismatch	Aling mga alituntunin ang nililimot ng buong bansa sa tuwing may giyera?
WHQ	25	gamit	AV	Match	Aling mga estudyante ang gumagamit paminsanminsan ng droga para makapaglibang?
WHQ	25	gamit	AV	Mismatch	Aling droga ang gumagamit paminsanminsan ang mga estudyante para makapaglibang?
WHQ	25	gamit	PV	Match	Aling mga estudyante ang ginagamit paminsanminsan ang droga para makapaglibang?
WHQ	25	gamit	PV	Mismatch	Aling droga ang ginagamit paminsanminsan ng mga estudyante para makapaglibang?
WHQ	26	sagot	AV	Match	Sinu-sino ang sumasagot taon-taon ng mga visa forms para makapag-ibang bansa?
WHQ	26	sagot	AV	Mismatch	Anu-ano ang sumasagot taon-taon ang mga OFW para makapag-ibang bansa?
WHQ	26	sagot	PV	Match	Sinu-sino ang sinasagot taon-taon ang mga visa forms para makapag-ibang bansa?
WHQ	26	sagot	PV	Mismatch	Anu-ano ang sinasagot taon-taon ng mga OFW para makapag-ibang bansa?
WHQ	27	pasok	AV	Match	Sinu-sino ang pumapasok ng mga bahay gabi-gabi?
WHQ	27	pasok	AV	Mismatch	Anu-ano ang pumapasok ang mga magnanakaw gabi-gabi?
WHQ	27	pasok	PV	Match	Sinu-sino ang pinapasok ang mga bahay gabi-gabi?
WHQ	27	pasok	PV	Mismatch	Anu-ano ang pinapasok ng mga magnanakaw gabi-gabi?
WHQ	28	sunod	AV	Match	Aling mga driver ang sumusunod ng mga batas-trapiko sa Lungsod ng Davao?
WHQ	28	sunod	AV	Mismatch	Aling mga batas-trapiko ang sumusunod ang mga driver sa Lungsod ng Davao?
WHQ	28	sunod	PV	Match	Aling mga driver ang sinusunod ang mga batas-trapiko sa Lungsod ng Davao?
WHQ	28	sunod	PV	Mismatch	Aling mga batas-trapiko ang sinusunod ng mga driver sa Lungsod ng Davao?
WHQ	29	tawid	AV	Match	Aling matanda ang tumatawid ng mga ilog para makapunta sa pinagtatrabahuan?
WHQ	29	tawid	AV	Mismatch	Aling mga ilog ang tumatawid ang matanda para makapunta sa pinagtatrabahuan?
WHQ	29	tawid	PV	Match	Aling matanda ang tinatawid ang mga ilog para makapunta sa pinagtatrabahuan?
WHQ	29	tawid	PV	Mismatch	Aling mga ilog ang tinatawid ng matanda para makapunta sa pinagtatrabahuan?
WHQ	30	sigaw	AV	Match	Sinu-sino ang laging sumisigaw ng saklolo kapag may mga taong lumalapit sa kanila?
WHQ	30	sigaw	AV	Mismatch	Ano ang laging sumisigaw ang mga chikiting kapag may mga taong lumalapit sa kanila?
WHQ	30	sigaw	PV	Match	Sinu-sino ang laging sinisigaw ang saklolo kapag may mga taong lumalapit sa kanila?
WHQ	30	sigaw	PV	Mismatch	Ano ang laging sinisigaw ng mga chikiting kapag may mga taong lumalapit sa kanila?
WHQ	31	huli	AV	Match	Sino ang humuhuli ng masasamang tao kaya ligtas ang baryo namin?
WHQ	31	huli	AV	Mismatch	Sinu-sino ang humuhuli ang pulis kaya ligtas ang baryo namin?
WHQ	31	huli	PV	Match	Sino ang hinuhuli ang masasamang tao kaya ligtas ang baryo namin?
WHQ	31	huli	PV	Mismatch	Sinu-sino ang hinuhuli ng pulis kaya ligtas ang baryo namin?
WHQ	32	akyat	AV	Match	Aling manyakis ang umaakyat ng pader araw man o gabi para manungkit ng mga panti?
WHQ	32	akyat	AV	Mismatch	Aling pader ang umaakyat ang manyakis araw man o gabi para manungkit ng mga panti?
WHQ	32	akyat	PV	Match	Aling manyakis ang inaakyat ang pader araw man o gabi para manungkit ng mga panti?
WHQ	32	akyat	PV	Mismatch	Aling pader ang inaakyat ng manyakis araw man o gabi para manungkit ng mga panti?
DECL	1	bili	AV	Agent-first	Parating bumibili ang katulong ng pagkain sa karinderya ni Inday.
DECL	1	bili	AV	Patient-first	Parating bumibili ng pagkain ang katulong sa karinderya ni Inday.
DECL	1	bili	PV	Agent-first	Parating binibili ng katulong ang pagkain sa karinderya ni Inday.
DECL	1	bili	PV	Patient-first	Parating binibili ang pagkain ng katulong sa karinderya ni Inday.
DECL	2	ulit	AV	Agent-first	Taon-taon, umuulit ang mga teleseryeng pinoy ng magkalove-team.
DECL	2	ulit	AV	Patient-first	Taon-taon, umuulit ng magkalove-team ang mga teleseryeng pinoy.
DECL	2	ulit	PV	Agent-first	Taon-taon, inuulit ng mga teleseryeng pinoy ang magkalove-team.
DECL	2	ulit	PV	Patient-first	Taon-taon, inuulit ang magkalove-team ng mga teleseryeng pinoy.
DECL	3	basa	AV	Agent-first	Bumabasa lagi ang mga estudyante ng mga komiks sa mall.
DECL	3	basa	AV	Patient-first	Bumabasa lagi ng mga komiks ang mga estudyante sa mall.
DECL	3	basa	PV	Agent-first	Binabasa lagi ng mga estudyante ang mga komiks sa mall.
DECL	3	basa	PV	Patient-first	Binabasa lagi ang mga komiks ng mga estudyante sa mall.
DECL	4	utang	AV	Agent-first	Araw-araw, umuutang ang dalaga ng pera para may load ang cellphone.
DECL	4	utang	AV	Patient-first	Araw-araw, umuutang ng pera ang dalaga para may load ang cellphone.
DECL	4	utang	PV	Agent-first	Araw-araw, inuutang ng dalaga ang pera para may load ang cellphone.
DECL	4	utang	PV	Patient-first	Araw-araw, inuutang ang pera ng dalaga para may load ang cellphone.
DECL	5	kuha	AV	Agent-first	Kumukuha agad ang mga mayayaman ng yaya kapag nagka-baby sila.
DECL	5	kuha	AV	Patient-first	Kumukuha agad ng yaya ang mga mayayaman kapag nagkababy na sila.
DECL	5	kuha	PV	Agent-first	Kinukuha agad ng mga mayayaman ang yaya kapag nagkababy na sila.
DECL	5	kuha	PV	Patient-first	Kinukuha agad ang yaya ng mga mayayaman kapag nagkababy na sila.
DECL	6	tanggap	AV	Agent-first	Tumatanggap parati ang organisasyon ng mga donasyong pagkain.
DECL	6	tanggap	AV	Patient-first	Tumatanggap parati ng mga donasyong pagkain ang organisasyon.
DECL	6	tanggap	PV	Agent-first	Tinatanggap parati ng organisasyon ang mga donasyong pagkain.
DECL	6	tanggap	PV	Patient-first	Tinatanggap parati ang mga donasyong pagkain ng organisasyon.
DECL	7	kopya	AV	Agent-first	Kumukopya ang binata ng mga sagot sa eksam kahit na matalino siya.
DECL	7	kopya	AV	Patient-first	Kumukopya ng mga sagot ang binata sa eksam kahit na matalino siya.
DECL	7	kopya	PV	Agent-first	Kinukopya ng binata ang mga sagot sa eksam kahit na matalino siya.
DECL	7	kopya	PV	Patient-first	Kinukopya ang mga sagot ng binata sa eksam kahit na matalino siya.
DECL	8	putol	AV	Agent-first	Parating pumuputol ang mga illegal loggers ng mga punong kahoy.
DECL	8	putol	AV	Patient-first	Parating pumuputol ng mga punong kahoy ang mga illegal loggers.
DECL	8	putol	PV	Agent-first	Parating pinuputol ng mga illegal loggers ang mga punong kahoy.
DECL	8	putol	PV	Patient-first	Parating pinuputol ang mga punong kahoy ng mga illegal loggers.
DECL	9	gawa	AV	Agent-first	Gumagawa ang mag-ama ng chicken sisig araw-araw.
DECL	9	gawa	AV	Patient-first	Gumagawa ng chicken sisig ang mag-ama araw-araw.
DECL	9	gawa	PV	Agent-first	Ginagawa ng mag-ama ang chicken sisig araw-araw.
DECL	9	gawa	PV	Patient-first	Ginagawa ang chicken sisig ng mag-ama araw-araw.
DECL	10	hanap	AV	Agent-first	Humahanap ulit ang tatay ng mga manggagawa para sa pabrika.
DECL	10	hanap	AV	Patient-first	Humahanap ulit ng mga manggagawa ang tatay para sa pabrika.
DECL	10	hanap	PV	Agent-first	Hinahanap ulit ng tatay ang mga mangagawa para sa pabrika.
DECL	10	hanap	PV	Patient-first	Hinahanap ulit ang mga mangagawa ng tatay para sa pabrika.
DECL	11	pili	AV	Agent-first	Pumipili ang nanay ng susuutin para sa kasal niya halos gabi-gabi.
DECL	11	pili	AV	Patient-first	Pumipili ng susuutin ang nanay para sa kasal niya halos gabi-gabi.
DECL	11	pili	PV	Agent-first	Pinipili ng nanay ang susuutin para sa kasal halos gabi-gabi.
DECL	11	pili	PV	Patient-first	Pinipili ang susuutin ng nanay para sa kasal halos gabi-gabi.
DECL	12	hingi	AV	Agent-first	Laging humihingi ang pinsan ko ng tulong kay mommy.
DECL	12	hingi	AV	Patient-first	Laging humihingi ng tulong ang pinsan ko kay mommy.
DECL	12	hingi	PV	Agent-first	Laging hinihingi ng pinsan ko ang tulong kay mommy.
DECL	12	hingi	PV	Patient-first	Laging hinihingi ang tulong ng pinsan ko kay mommy.
DECL	13	hiram	AV	Agent-first	Humihiram na naman ang tatay ng kotse sa jowa ng panganay.
DECL	13	hiram	AV	Patient-first	Humihiram na naman ng kotse ang tatay sa jowa ng panganay.
DECL	13	hiram	PV	Agent-first	Hinihiram na naman ng tatay ang kotse sa jowa ng panganay.
DECL	13	hiram	PV	Patient-first	Hinihiram na naman ang kotse ng tatay sa jowa ng panganay.
DECL	14	sira	AV	Agent-first	Sumisira raw ang masamang kasama ng magandang ugali.
DECL	14	sira	AV	Patient-first	Sumisira raw ng magandang ugali ang masamang kasama.
DECL	14	sira	PV	Agent-first	Sinisira raw ng masamang kasama ang magandang ugali.
DECL	14	sira	PV	Patient-first	Sinisira raw ang magandang ugali ng masamang kasama.
DECL	15	gamot	AV	Agent-first	Gumagamot ang albularyo ng mga maysakit araw-araw.
DECL	15	gamot	AV	Patient-first	Gumagamot ng mga maysakit ang albularyo araw-araw.
DECL	15	gamot	PV	Agent-first	Ginagamot ng albularyo ang mga maysakit araw-araw.
DECL	15	gamot	PV	Patient-first	Ginagamot ang mga maysakit ng albularyo araw-araw.
DECL	16	bilang	AV	Agent-first	Bumibilang ang mga pastol ng mga bituin gabi-gabi.
DECL	16	bilang	AV	Patient-first	Bumibilang ng mga bituin ang mga pastol gabi-gabi.
DECL	16	bilang	PV	Agent-first	Binibilang ng mga pastol ang mga bituin gabi-gabi.
DECL	16	bilang	PV	Patient-first	Binibilang ang mga bituin ng mga pastol gabi-gabi.
DECL	17	tawag	AV	Agent-first	Tumatawag na lagi ang binata ng taksi para sa nililigawan niya.
DECL	17	tawag	AV	Patient-first	Tumatawag na lagi ng taksi ang binata para sa nililigawan niya.
DECL	17	tawag	PV	Agent-first	Tinatawag na lagi ng binata ang taksi para sa nililigawan niya.
DECL	17	tawag	PV	Patient-first	Tinatawag na lagi ang taksi ng binata para sa nililigawan niya.
DECL	18	sulat	AV	Agent-first	Parating sumusulat ang guro ng mga tula para sa mga batang may kanser.
DECL	18	sulat	AV	Patient-first	Parating sumusulat ng mga tula ang guro para sa mga batang may kanser.
DECL	18	sulat	PV	Agent-first	Parating sinusulat ng guro ang mga tula para sa mga batang may kanser.
DECL	18	sulat	PV	Patient-first	Parating sinusulat ang mga tula ng guro para sa mga batang may kanser.
DECL	19	kanta	AV	Agent-first	Kumakanta lagi ang mga lasinggero ng mga kundiman sa karaoke.
DECL	19	kanta	AV	Patient-first	Kumakanta lagi ng mga kundiman ang mga lasinggero sa karaoke.
DECL	19	kanta	PV	Agent-first	Kinakanta lagi ng mga lasinggero ang mga kundiman sa karaoke.
DECL	19	kanta	PV	Patient-first	Kinakanta lagi ang mga kundiman ng mga lasinggero sa karaoke.
DECL	20	patay	AV	Agent-first	Gabi-gabi, pumapatay ang kontesa ng mga birhen upang mainom niya ang kanilang dugo.
DECL	20	patay	AV	Patient-first	Gabi-gabi, pumapatay ng mga birhen ang kontesa upang mainom niya ang kanilang dugo.
DECL	20	patay	PV	Agent-first	Gabi-gabi, pinapatay ng kontesa ang mga birhen upang mainom niya ang kanilang dugo.
DECL	20	patay	PV	Patient-first	Gabi-gabi, pinapatay ang mga birhen ng kontesa upang mainom niya ang kanilang dugo.
DECL	21	sayaw	AV	Agent-first	Sa mga family party namin, sumasayaw ang mga lola ng Single Ladies.
DECL	21	sayaw	AV	Patient-first	Sa mga family party namin, sumasayaw ng Single Ladies ang mga lola.
DECL	21	sayaw	PV	Agent-first	Sa mga family party namin, sinasayaw ng mga lola ang Single Ladies.
DECL	21	sayaw	PV	Patient-first	Sa mga family party namin, sinasayaw ang Single Ladies ng mga lola.
DECL	22	bisita	AV	Agent-first	Bumibisita ang mag-ina ng mga museo kapag sila'y nasa Paris at Londres.
DECL	22	bisita	AV	Patient-first	Bumibisita ng mga museo ang mag-ina kapag sila'y nasa Paris at Londres.
DECL	22	bisita	PV	Agent-first	Binibisita ng mag-ina ang mga museo kapag sila'y nasa Paris at Londres.
DECL	22	bisita	PV	Patient-first	Binibisita ang mga museo ng mag-ina kapag sila'y nasa Paris at Londres.
DECL	23	kagat	AV	Agent-first	Kumakagat ang estudyante ng kapirasong manok araw-araw tuwing lunch break.
DECL	23	kagat	AV	Patient-first	Kumakagat ng kapirasong manok ang estudyante araw-araw tuwing lunch break.
DECL	23	kagat	PV	Agent-first	Kinakagat ng estudyante ang kapirasong manok araw-araw tuwing lunch break.
DECL	23	kagat	PV	Patient-first	Kinakagat ang kapirasong manok ng estudyante araw-araw tuwing lunch break.
DECL	24	limot	AV	Agent-first	Lumilimot ang buong bansa ng mga alituntunin sa tuwing may giyera.
DECL	24	limot	AV	Patient-first	Lumilimot ng mga alituntunin ang buong bansa sa tuwing may giyera.
DECL	24	limot	PV	Agent-first	Nililimot ng buong bansa ang mga alituntunin sa tuwing may giyera.
DECL	24	limot	PV	Patient-first	Nililimot ang mga alituntunin ng buong bansa sa tuwing may giyera.
DECL	25	gamit	AV	Agent-first	Paminsanminsan, gumagamit ang mga estudyante ng droga para makapaglibang.
DECL	25	gamit	AV	Patient-first	Paminsanminsan, gumagamit ng droga ang mga estudyante para makapaglibang.
DECL	25	gamit	PV	Agent-first	Paminsanminsan, ginagamit ng mga estudyante ang droga para makapaglibang.
DECL	25	gamit	PV	Patient-first	Paminsanminsan, ginagamit ang droga ng mga estudyante para makapaglibang.
DECL	26	sagot	AV	Agent-first	Taon-taon, sumasagot ang mga OFW ng mga visa forms para makapag-ibang bansa.
DECL	26	sagot	AV	Patient-first	Taon-taon, sumasagot ng mga visa forms ang mga OFW para makapag-ibang bansa.
DECL	26	sagot	PV	Agent-first	Taon-taon, sinasagot ng mga OFW ang mga visa forms para makapag-ibang bansa.
DECL	26	sagot	PV	Patient-first	Taon-taon, sinasagot ang mga visa forms ng mga OFW para makapag-ibang bansa.
DECL	27	pasok	AV	Agent-first	Pumapasok ang mga magnanakaw ng mga bahay gabi-gabi.
DECL	27	pasok	AV	Patient-first	Pumapasok ng mga bahay ang mga magnanakaw gabi-gabi.
DECL	27	pasok	PV	Agent-first	Pinapasok ng mga magnanakaw ang mga bahay gabi-gabi.
DECL	27	pasok	PV	Patient-first	Pinapasok ang mga bahay ng mga magnanakaw gabi-gabi.
DECL	28	sunod	AV	Agent-first	Sumusunod ang mga driver ng mga batas-trapiko sa Lungsod ng Davao.
DECL	28	sunod	AV	Patient-first	Sumusunod ng mga batas-trapiko ang mga driver sa Lungsod ng Davao.
DECL	28	sunod	PV	Agent-first	Sinusunod ng mga driver ang mga batas-trapiko sa Lungsod ng Davao.
DECL	28	sunod	PV	Patient-first	Sinusunod ang mga batas-trapiko ng mga driver sa Lungsod ng Davao.
DECL	29	tawid	AV	Agent-first	Tumatawid ang matanda ng mga ilog para makapunta sa pinagtatrabahuan.
DECL	29	tawid	AV	Patient-first	Tumatawid ng mga ilog ang matanda para makapunta sa pinagtatrabahuan.
DECL	29	tawid	PV	Agent-first	Tinatawid ng matanda ang mga ilog para makapunta sa pinagtatrabahuan.
DECL	29	tawid	PV	Patient-first	Tinatawid ang mga ilog ng matanda para makapunta sa pinagtatrabahuan.
DECL	30	sigaw	AV	Agent-first	Laging sumisigaw ang mga chikiting ng saklolo kapag may mga taong lumalapit sa kanila.
DECL	30	sigaw	AV	Patient-first	Laging sumisigaw ng saklolo ang mga chikiting kapag may mga taong lumalapit sa kanila.
DECL	30	sigaw	PV	Agent-first	Laging sinisigaw ng mga chikiting ang saklolo kapag may mga taong lumalapit sa kanila.
DECL	30	sigaw	PV	Patient-first	Laging sinisigaw ang saklolo ng mga chikiting kapag may mga taong lumalapit sa kanila.
DECL	31	huli	AV	Agent-first	Humuhuli ang pulis ng masasamang tao kaya ligtas ang baryo namin.
DECL	31	huli	AV	Patient-first	Humuhuli ng masasamang tao ang pulis kaya ligtas ang baryo namin.
DECL	31	huli	PV	Agent-first	Hinuhuli ng pulis ang masasamang tao kaya ligtas ang baryo namin.
DECL	31	huli	PV	Patient-first	Hinuhuli ang masasamang tao ng pulis kaya ligtas ang baryo namin.
DECL	32	akyat	AV	Agent-first	Araw man o gabi, umaakyat ang manyakis ng pader para manungkit ng mga panti.
DECL	32	akyat	AV	Patient-first	Araw man o gabi, umaakyat ng pader ang manyakis para manungkit ng mga panti.
DECL	32	akyat	PV	Agent-first	Araw man o gabi, inaakyat ng manyakis ang pader para manungkit ng mga panti.
DECL	32	akyat	PV	Patient-first	Araw man o gabi, inaakyat ang pader ng manyakis para manungkit ng mga panti.
