# Supplementary material for: The Predictive Value of Tagalog Voice Morphology in Filler-Gap Dependency Formation
Source: Front Psychol. 2020 Apr 15;11:517. doi: 10.3389/fpsyg.2020.00517 (PMC7174735; doi:10.3389/fpsyg.2020.00517)
Supplement: Supplementary file 2 [file Data_Sheet_2.csv]

## Experiment 2: Isolating the independent contribution of voice
## 2 SMS studies involving d-linked wh-questions (one comparing iteratives and AV; one comparing recent perfectives and PV) manipulating whether there is voice on the verb (Voice: Voice NoVoice) and whether the displaced argument is a plausible filler given voice (Plausibility: Plausible Implausible).
## The goal of AV-Iter and PV-RP is to compare the time course of dependency formation when the verb exhibits voice and when it does not.
## Note: Plausibility mismatch effects in experimental items emerged upon encountering main verb.
## Note: There is a contingency between Verb form and Animacy--such that fronted animates are always plausible in the iterative (without voice) and fronted inanimates are always plausible in the recent perfective.
## Filler items varied where the plausibility mismatch effect emerged: a set of items have these effects emerged BEFORE encountering the main verb by fronting (via ay-inversion) a NP with a relative clause and a set of items have these effects emerge AFTER encountering the main verb by long-distance topicalizing over a reporting-verb (e.g. say or heard)
## Filler items attempted to mitigate the contingency between verb form and animacy by having items in the iteratives (with voice) where fronted animates are implausible and having items in the recent perfective where fronted inanimates are implausible.
Comparison	Item	Verb	Voice	Plausible
AV-Iter	1	inom	NoVoice	Plausible	Aling | dalaga | ang | inom nang inom | ng tubig | pagkatapos | kumain | kasi | gustong | pumayat | para | magkaboyfriend | ?
AV-Iter	1	inom	NoVoice	Implausible	Aling | tubig | ang | inom nang inom | ng dalaga | pagkatapos | kumain | kasi | gustong | pumayat | para | magkaboyfriend | ?
AV-Iter	1	inom	Voice	Plausible	Aling | dalaga | ang | umiinom parati | ng tubig | pagkatapos | kumain | kasi | gustong | pumayat | para | magkaboyfriend | ?
AV-Iter	1	inom	Voice	Implausible	Aling | tubig | ang | umiinom parati | ng dalaga | pagkatapos | kumain | kasi | gustong | pumayat | para | magkaboyfriend | ?
AV-Iter	2	kain	NoVoice	Plausible	Aling | bata | ang | kain nang kain | ng lechon | dahil | gusto | ng nanay niya | na | tumaba | siya | ?
AV-Iter	2	kain	NoVoice	Implausible	Aling | lechon | ang | kain nang kain | ng bata | dahil | gusto | ng nanay niya | na | tumaba | siya | ?
AV-Iter	2	kain	Voice	Plausible	Aling | bata | ang | kumakain parati | ng lechon | dahil | gusto | ng nanay niya | na | tumaba | siya | ?
AV-Iter	2	kain	Voice	Implausible	Aling | lechon | ang | kumakain parati | ng bata | dahil | gusto | ng nanay niya | na | tumaba | siya | ?
AV-Iter	3	basa	NoVoice	Plausible	Aling | estudyante | ang | basa nang basa | ng libro | kasi | paborito | niya | ito | at | nagmemedyor | siya | ng literatura | ?
AV-Iter	3	basa	NoVoice	Implausible	Aling | libro | ang | basa nang basa | ng estudyante | kasi | paborito | niya | ito | at | nagmemedyor | siya | ng literatura | ?
AV-Iter	3	basa	Voice	Plausible	Aling | estudyante | ang | bumabasa parati | ng libro | kasi | paborito | niya | ito | at | nagmemedyor | siya | ng literatura | ?
AV-Iter	3	basa	Voice	Implausible	Aling | libro | ang | bumabasa parati | ng estudyante | kasi | paborito | niya | ito | at | nagmemedyor | siya | ng literatura | ?
AV-Iter	4	sulat	NoVoice	Plausible	Aling | binata | ang | sulat nang sulat | ng liham | sa mga babaeng | kaklase | pero | wala | namang | pumapansin | ?
AV-Iter	4	sulat	NoVoice	Implausible	Aling | liham | ang | sulat nang sulat | ng binata | sa mga babaeng | kaklase | pero | wala | namang | pumapansin | ?
AV-Iter	4	sulat	Voice	Plausible	Aling | binata | ang | sumusulat parati | ng liham | sa mga babaeng | kaklase | pero | wala | namang | pumapansin | ?
AV-Iter	4	sulat	Voice	Implausible	Aling | liham | ang | sumusulat parati | ng binata | sa mga babaeng | kaklase | pero | wala | namang | pumapansin | ?
AV-Iter	5	bukas	NoVoice	Plausible	Aling | manggagawa | ang | bukas nang bukas | ng kahon | sa pabrika | sa Marikina | kasi | nagtatrabaho | doon | kada | Lunes | ?
AV-Iter	5	bukas	NoVoice	Implausible	Aling | kahon | ang | bukas nang bukas | ng manggagawa | sa pabrika | sa Marikina | kasi | nagtatrabaho | doon | kada | Lunes | ?
AV-Iter	5	bukas	Voice	Plausible	Aling | manggagawa | ang | bumubukas parati | ng kahon | sa pabrika | sa Marikina | kasi | nagtatrabaho | doon | kada | Lunes | ?
AV-Iter	5	bukas	Voice	Implausible	Aling | kahon | ang | bumubukas parati | ng manggagawa | sa pabrika | sa Marikina | kasi | nagtatrabaho | doon | kada | Lunes | ?
AV-Iter	6	bili	NoVoice	Plausible	Aling | negosyante | ang | bili nang bili | ng mga kondominyum | sa Makati | para | bakasyunan | kung | nasa | Pilipinas | ?
AV-Iter	6	bili	NoVoice	Implausible	Aling | mga kondominyum | ang | bili nang bili | ng negosyante | sa Makati | para | bakasyunan | kung | nasa | Pilipinas | ?
AV-Iter	6	bili	Voice	Plausible	Aling | negosyante | ang | bumibili parati | ng mga kondominyum | sa Makati | para | bakasyunan | kung | nasa | Pilipinas | ?
AV-Iter	6	bili	Voice	Implausible	Aling | mga kondominyum | ang | bumibili parati | ng negosyante | sa Makati | para | bakasyunan | kung | nasa | Pilipinas | ?
AV-Iter	7	kanta	NoVoice	Plausible	Aling | kuya | ang | kanta nang kanta | ng OPM | kasi | feel na feel | niyang | magpakitang-gilas | sa Tagalog | niya | ?
AV-Iter	7	kanta	NoVoice	Implausible	Aling | OPM | ang | kanta nang kanta | ng kuya | kasi | feel na feel | niyang | magpakitang-gilas | sa Tagalog | niya | ?
AV-Iter	7	kanta	Voice	Plausible	Aling | kuya | ang | kumakanta parati | ng OPM | kasi | feel na feel | niyang | magpakitang-gilas | sa Tagalog | niya | ?
AV-Iter	7	kanta	Voice	Implausible	Aling | OPM | ang | kumakanta parati | ng kuya | kasi | feel na feel | niyang | magpakitang-gilas | sa Tagalog | niya | ?
AV-Iter	8	bitbit	NoVoice	Plausible	Aling | ate | ang | bitbit nang bitbit | ng tinapay | kasi | madaling | magutom | kapag | lumalakbay | patungong | eskwela | ?
AV-Iter	8	bitbit	NoVoice	Implausible	Aling | tinapay | ang | bitbit nang bitbit | ng ate | kasi | madaling | magutom | kapag | lumalakbay | patungong | eskwela | ?
AV-Iter	8	bitbit	Voice	Plausible	Aling | ate | ang | bumibitbit parati | ng tinapay | kasi | madaling | magutom | kapag | lumalakbay | patungong | eskwela | ?
AV-Iter	8	bitbit	Voice	Implausible	Aling | tinapay | ang | bumibitbit parati | ng ate | kasi | madaling | magutom | kapag | lumalakbay | patungong | eskwela | ?
AV-Iter	9	gawa	NoVoice	Plausible	Aling | barista | ang | gawa nang gawa | ng kape | kasi | nagtatrabaho | sa Starbucks | sa loob | ng mall | ?
AV-Iter	9	gawa	NoVoice	Implausible	Aling | kape | ang | gawa nang gawa | ng barista | kasi | nagtatrabaho | sa Starbucks | sa loob | ng mall | ?
AV-Iter	9	gawa	Voice	Plausible	Aling | barista | ang | gumagawa parati | ng kape | kasi | nagtatrabaho | sa Starbucks | sa loob | ng mall | ?
AV-Iter	9	gawa	Voice	Implausible	Aling | kape | ang | gumagawa parati | ng barista | kasi | nagtatrabaho | sa Starbucks | sa loob | ng mall | ?
AV-Iter	10	punit	NoVoice	Plausible	Aling | guro | ang | punit nang punit | ng kuwaderno | sa harap | ng klase | kasi | ang ingay | ng mga estudyante | ?
AV-Iter	10	punit	NoVoice	Implausible	Aling | kuwaderno | ang | punit nang punit | ng guro | sa harap | ng klase | kasi | ang ingay | ng mga estudyante | ?
AV-Iter	10	punit	Voice	Plausible	Aling | guro | ang | pumupunit parati | ng kuwaderno | sa harap | ng klase | kasi | ang ingay | ng mga estudyante | ?
AV-Iter	10	punit	Voice	Implausible	Aling | kuwaderno | ang | pumupunit parati | ng guro | sa harap | ng klase | kasi | ang ingay | ng mga estudyante | ?
AV-Iter	11	tugtog	NoVoice	Plausible	Aling | musikero | ang | tugtog nang tugtog | ng piyano | para | sa mga batang | nasa | ospital | kasi | may | kanser | sila | ?
AV-Iter	11	tugtog	NoVoice	Implausible	Aling | piyano | ang | tugtog nang tugtog | ng musikero | para | sa mga batang | nasa | ospital | kasi | may | kanser | sila | ?
AV-Iter	11	tugtog	Voice	Plausible	Aling | musikero | ang | tumutugtog parati | ng piyano | para | sa mga batang | nasa | ospital | kasi | may | kanser | sila | ?
AV-Iter	11	tugtog	Voice	Implausible	Aling | piyano | ang | tumutugtog parati | ng musikero | para | sa mga batang | nasa | ospital | kasi | may | kanser | sila | ?
AV-Iter	12	talon	NoVoice	Plausible	Aling | magnanakaw | ang | talon nang talon | ng bakod | para | manungkit | ng mga panting | bagong | laba | ni Buchay | ?
AV-Iter	12	talon	NoVoice	Implausible	Aling | bakod | ang | talon nang talon | ng magnanakaw | para | manungkit | ng mga panting | bagong | laba | ni Buchay | ?
AV-Iter	12	talon	Voice	Plausible	Aling | magnanakaw | ang | tumatalon parati | ng bakod | para | manungkit | ng mga panting | bagong | laba | ni Buchay | ?
AV-Iter	12	talon	Voice	Implausible	Aling | bakod | ang | tumatalon parati | ng magnanakaw | para | manungkit | ng mga panting | bagong | laba | ni Buchay | ?
PV-RP	1	inom	NoVoice	Plausible	Aling | alak | ang | kakainom lang | niya | para | pangparelaks | kasi | galing | lang | siya | sa trabaho | ?
PV-RP	1	inom	NoVoice	Implausible	Aling | babae | ang | kakainom lang | niya | para | pangparelaks | kasi | galing | lang | siya | sa trabaho | ?
PV-RP	1	inom	Voice	Plausible	Aling | alak | ang | ininom | niya | kani-kanina | lang | para | pangparelaks | kasi | galing | lang | siya | sa trabaho | ?
PV-RP	1	inom	Voice	Implausible	Aling | babae | ang | ininom | niya | kani-kanina | lang | para | pangparelaks | kasi | galing | lang | siya | sa trabaho | ?
PV-RP	2	kain	NoVoice	Plausible	Aling | keyk | ang | kakakain lang | ni Pedro | sa resepsyon | ng kasal | nina Juan | at Inday | ?
PV-RP	2	kain	NoVoice	Implausible	Aling | tatay | ang | kakakain lang | ni Pedro | sa resepsyon | ng kasal | nina Juan | at Inday | ?
PV-RP	2	kain	Voice	Plausible	Aling | keyk | ang | kinain | ni Pedro | kani-kanina | lang | sa resepsyon | ng kasal | nina Juan | at Inday | ?
PV-RP	2	kain	Voice	Implausible	Aling | tatay | ang | kinain | ni Pedro | kani-kanina | lang | sa resepsyon | ng kasal | nina Juan | at Inday | ?
PV-RP	3	basa	NoVoice	Plausible	Aling | nobela | ang | kakabasa lang | niya | nang | walang | ingay | sa loob | ng aklatan | ng unibersidad | ?
PV-RP	3	basa	NoVoice	Implausible	Aling | lalaki | ang | kakabasa lang | niya | nang | walang | ingay | sa loob | ng aklatan | ng unibersidad | ?
PV-RP	3	basa	Voice	Plausible	Aling | nobela | ang | binasa | niya | kani-kanina | lang | nang | walang | ingay | sa loob | ng aklatan | ng unibersidad | ?
PV-RP	3	basa	Voice	Implausible	Aling | lalaki | ang | binasa | niya | kani-kanina | lang | nang | walang | ingay | sa loob | ng aklatan | ng unibersidad | ?
PV-RP	4	sulat	NoVoice	Plausible	Aling | email | ang | kakasulat lang | ni Ligaya | para | sa pamilya | kasi | nasa | Singapore | siya | bilang | OFW | ?
PV-RP	4	sulat	NoVoice	Implausible	Aling | katulong | ang | kakasulat lang | ni Ligaya | para | sa pamilya | kasi | nasa | Singapore | siya | bilang | OFW | ?
PV-RP	4	sulat	Voice	Plausible	Aling | email | ang | sinulat | ni Ligaya | kani-kanina | lang | para | sa pamilya | kasi | nasa | Singapore | siya | bilang | OFW | ?
PV-RP	4	sulat	Voice	Implausible	Aling | katulong | ang | sinulat | ni Ligaya | kani-kanina | lang | para | sa pamilya | kasi | nasa | Singapore | siya | bilang | OFW | ?
PV-RP	5	bukas	NoVoice	Plausible	Aling | pinto | ang | kakabukas lang | niya | nang | pabigla | para | manggulat | ng matandang | nasa | labas | ng bahay | ?
PV-RP	5	bukas	NoVoice	Implausible	Aling | tao | ang | kakabukas lang | niya | nang | pabigla | para | manggulat | ng matandang | nasa | labas | ng bahay | ?
PV-RP	5	bukas	Voice	Plausible	Aling | pinto | ang | binukas | niya | kani-kanina | lang | nang | pabigla | para | manggulat | ng matandang | nasa | labas | ng bahay | ?
PV-RP	5	bukas	Voice	Implausible	Aling | tao | ang | binukas | niya | kani-kanina | lang | nang | pabigla | para | manggulat | ng matandang | nasa | labas | ng bahay | ?
PV-RP	6	bili	NoVoice	Plausible	Aling | regalo | ang | kakabili lang | ni Mercedes | kasi | kaarawan | ng kaniyang | mga kaibigan | sa Sabado | ?
PV-RP	6	bili	NoVoice	Implausible	Aling | pamilya | ang | kakabili lang | ni Mercedes | kasi | kaarawan | ng kaniyang | mga kaibigan | sa Sabado | ?
PV-RP	6	bili	Voice	Plausible	Aling | regalo | ang | binili | ni Mercedes | kani-kanina | lang | kasi | kaarawan | ng kaniyang | mga kaibigan | sa Sabado | ?
PV-RP	6	bili	Voice	Implausible	Aling | pamilya | ang | binili | ni Mercedes | kani-kanina | lang | kasi | kaarawan | ng kaniyang | mga kaibigan | sa Sabado | ?
PV-RP	7	kanta	NoVoice	Plausible	Aling | kundiman | ang | kakaawit lang | niya | para | sa babaeng | nasa | bintana | kasi | nililigawan | niya | ito | ?
PV-RP	7	kanta	NoVoice	Implausible	Aling | magtataho | ang | kakaawit lang | niya | para | sa babaeng | nasa | bintana | kasi | nililigawan | niya | ito | ?
PV-RP	7	kanta	Voice	Plausible	Aling | kundiman | ang | inawit | niya | kani-kanina | lang | para | sa babaeng | nasa | bintana | kasi | nililigawan | niya | ito | ?
PV-RP	7	kanta	Voice	Implausible	Aling | magtataho | ang | inawit | niya | kani-kanina | lang | para | sa babaeng | nasa | bintana | kasi | nililigawan | niya | ito | ?
PV-RP	8	bitbit	NoVoice	Plausible	Aling | payong | ang | kakabitbit lang | ni Maria | galing | bahay | patungong | Luneta | kasi | ang lakas | ng ulan | ?
PV-RP	8	bitbit	NoVoice	Implausible	Aling | ale | ang | kakabitbit lang | ni Maria | galing | bahay | patungong | Luneta | kasi | ang lakas | ng ulan | ?
PV-RP	8	bitbit	Voice	Plausible	Aling | payong | ang | binitbit | ni Maria | kani-kanina | lang | galing | bahay | patungong | Luneta | kasi | ang lakas | ng ulan | ?
PV-RP	8	bitbit	Voice	Implausible	Aling | ale | ang | binitbit | ni Maria | kani-kanina | lang | galing | bahay | patungong | Luneta | kasi | ang lakas | ng ulan | ?
PV-RP	9	gawa	NoVoice	Plausible	Aling | bahay-kubo | ang | kakagawa lang | niya | kasi | gusto | ni Doña Florinda | na | may | matutulugan | ang mga bisita | ?
PV-RP	9	gawa	NoVoice	Implausible	Aling | karpintero | ang | kakagawa lang | niya | kasi | gusto | ni Doña Florinda | na | may | matutulugan | ang mga bisita | ?
PV-RP	9	gawa	Voice	Plausible	Aling | bahay-kubo | ang | ginawa | niya | kani-kanina | lang | kasi | gusto | ni Doña Florinda | na | may | matutulugan | ang mga bisita | ?
PV-RP	9	gawa	Voice	Implausible	Aling | karpintero | ang | ginawa | niya | kani-kanina | lang | kasi | gusto | ni Doña Florinda | na | may | matutulugan | ang mga bisita | ?
PV-RP	10	punit	NoVoice	Plausible	Aling | dokumento | ang | kakapunit lang | ni Esperanza | dahil | siya’y | galit na galit | sa nangan- galiwang | asawa | ?
PV-RP	10	punit	NoVoice	Implausible	Aling | kerida | ang | kakapunit lang | ni Esperanza | dahil | siya’y | galit na galit | sa nangan- galiwang | asawa | ?
PV-RP	10	punit	Voice	Plausible	Aling | dokumento | ang | pinunit | ni Esperanza | kani-kanina | lang | dahil | siya’y | galit na galit | sa nangan- galiwang | asawa | ?
PV-RP	10	punit	Voice	Implausible	Aling | kerida | ang | pinunit | ni Esperanza | kani-kanina | lang | dahil | siya’y | galit na galit | sa nangan- galiwang | asawa | ?
PV-RP	11	tugtog	NoVoice	Plausible	Aling | pader | ang | kakatalon lang | niya | kahapon | kasi | may | mga asong ulol | na | humahabol | sa kanya | ?
PV-RP	11	tugtog	NoVoice	Implausible	Aling | kriminal | ang | kakatalon lang | niya | kahapon | kasi | may | mga asong ulol | na | humahabol | sa kanya | ?
PV-RP	11	tugtog	Voice	Plausible	Aling | pader | ang | tinalon | niya | kani-kanina | lang | kasi | may | mga asong ulol | na | humahabol | sa kanya | ?
PV-RP	11	tugtog	Voice	Implausible	Aling | kriminal | ang | tinalon | niya | kani-kanina | lang | kasi | may | mga asong ulol | na | humahabol | sa kanya | ?
PV-RP	12	talon	NoVoice	Plausible	Aling | awitin | ang | kakatugtog lang | ni Mark | para | sa anibersaryo | ng kanyang | mga magulang | noong | Sabado | ?
PV-RP	12	talon	NoVoice	Implausible	Aling | matanda | ang | kakatugtog lang | ni Mark | para | sa anibersaryo | ng kanyang | mga magulang | noong | Sabado | ?
PV-RP	12	talon	Voice	Plausible	Aling | awitin | ang | tinugtog | ni Mark | kani-kanina | lang | para | sa anibersaryo | ng kanyang | mga magulang | noong | Sabado | ?
PV-RP	12	talon	Voice	Implausible	Aling | matanda | ang | tinugtog | ni Mark | kani-kanina | lang | para | sa anibersaryo | ng kanyang | mga magulang | noong | Sabado | ?
FILLER	1	gawa	NoVoice	Plausible	Ang panday na | gawa nang gawa | ng martilyo | ay | may | gusto | kay Curacha | ang babaeng | walang | pahinga | .
FILLER	1	gawa	NoVoice	Implausible	Ang martilyo na | gawa nang gawa | ng panday | ay | may | gusto | kay Curacha | ang babaeng | walang | pahinga | .
FILLER	1	gawa	Voice	Plausible	Ang panday na | gumagawa parati | ng martilyo | ay | may | gusto | kay Curacha | ang babaeng | walang | pahinga | .
FILLER	1	gawa	Voice	Implausible	Ang martilyo na | gumagawa parati | ng panday | ay | may | gusto | kay Curacha | ang babaeng | walang | pahinga | .
FILLER	2	punit	NoVoice	Plausible	Ang senyoritang | punit nang punit | ng liham | para | sa yaya | niya | ay | nagseselos | kasi | ang crush | niya | in-love | sa yaya | .
FILLER	2	punit	NoVoice	Implausible	Ang liham na | punit nang punit | ng senyorita | para | sa yaya | niya | ay | nagseselos | kasi | ang crush | niya | in-love | sa yaya | .
FILLER	2	punit	Voice	Plausible	Ang senyoritang | pumupunit parati | ng liham | para | sa yaya | niya | ay | nagseselos | kasi | ang crush | niya | in-love | sa yaya | .
FILLER	2	punit	Voice	Implausible	Ang liham na | pumupunit | ng senyorita | para | sa yaya | niya | ay | nagseselos | kasi | ang crush | niya | in-love | sa yaya | .
FILLER	3	talon	NoVoice	Plausible	Ang kapitbahay na | talon nang talon | ng bakod | ay | gustong | makilahok | sa track and field | ng Olympics | kaya | nag-eensayo | .
FILLER	3	talon	NoVoice	Implausible	Ang bakod na | talon nang talon | ng kapitbahay | ay | gustong | makilahok | sa track and field | ng Olympics | kaya | nag-eensayo | .
FILLER	3	talon	Voice	Plausible	Ang kapitbahay na | tumatalon parati | ng bakod | ay | gustong | makilahok | sa track and field | ng Olympics | kaya | nag-eensayo | .
FILLER	3	talon	Voice	Implausible	Ang bakod na | tumatalon parati | ng kapitbahay | ay | gustong | makilahok | sa track and field | ng Olympics | kaya | nag-eensayo | .
FILLER	4	tugtog	NoVoice	Plausible	Ang aliping | tugtog nang tugtog | ng plauta | ay | may | gustong | lumaya | pero | baon | siya | sa utang | ng kaniyang | mga magulang | .
FILLER	4	tugtog	NoVoice	Implausible	Ang plautang | tugtog nang tugtog | ng alipin | ay | may | gustong | lumaya | pero | baon | siya | sa utang | ng kaniyang | mga magulang | .
FILLER	4	tugtog	Voice	Plausible	Ang aliping | tumutugtog parati | ng plauta | ay | may | gustong | lumaya | pero | baon | siya | sa utang | ng kaniyang | mga magulang | .
FILLER	4	tugtog	Voice	Implausible	Ang plautang | tumutugtog parati | ng alipin | ay | may | gustong | lumaya | pero | baon | siya | sa utang | ng kaniyang | mga magulang | .
FILLER	5	inom	NoVoice	Plausible	Ang juice na | kakainom lang | ni Lydia | ay | binigay | sa kanya | ng lalaking | ngumingiti | sa kanto | ng paaralan | .
FILLER	5	inom	NoVoice	Implausible	Ang driver na | kakainom lang | ni Lydia | ay | binigay | sa kanya | ng lalaking | ngumingiti | sa kanto | ng paaralan | .
FILLER	5	inom	Voice	Plausible	Ang juice na | ininom | ni Lydia | kani-kanina | lang | ay | binigay | sa kanya | ng lalaking | ngumingiti | sa kanto | ng paaralan | .
FILLER	5	inom	Voice	Implausible	Ang driver na | ininom | ni Lydia | kani-kanina | lang | ay | binigay | sa kanya | ng lalaking | ngumingiti | sa kanto | ng paaralan | .
FILLER	6	kain	NoVoice	Plausible	Ang durian na | kakakain lang | niya | ay | malapit | nang | mabulok | kaya | ang | mura | ng pagbenta | .
FILLER	6	kain	NoVoice	Implausible	Ang bisitang intsik na | kakakain lang | niya | ay | malapit | nang | mabulok | kaya | ang | mura | ng pagbenta | .
FILLER	6	kain	Voice	Plausible	Ang durian na | kinain | niya | kani-kanina | lang | ay | malapit | nang | mabulok | kaya | ang | mura | ng pagbenta | .
FILLER	6	kain	Voice	Implausible	Ang bisitang intsik na | kinain | niya | kani-kanina | lang | ay | malapit | nang | mabulok | kaya | ang | mura | ng pagbenta | .
FILLER	7	basa	NoVoice	Plausible	Ang erotikang | kakabasa lang | ni nanay | ay | tungkol | sa isang hardinerong | mahal | ng lahat | ng babae | sa baryo | .
FILLER	7	basa	NoVoice	Implausible	Ang lolang | kakabasa lang | ni nanay | ay | tungkol | sa isang hardinerong | mahal | ng lahat | ng babae | sa baryo | .
FILLER	7	basa	Voice	Plausible	Ang erotikang | binasa | ni nanay | kani-kanina | lang | ay | tungkol | sa isang hardinerong | mahal | ng lahat | ng babae | sa baryo | .
FILLER	7	basa	Voice	Implausible	Ang lolang | binasa | ni nanay | kani-kanina | lang | ay | tungkol | sa isang hardinerong | mahal | ng lahat | ng babae | sa baryo | .
FILLER	8	sulat	NoVoice	Plausible	Ang tulang | kakasulat lang | ni kuya | ay | para | kay mama | at papa | bilang | pasasalamat | sa pagmamahal | nila | .
FILLER	8	sulat	NoVoice	Implausible	Ang lolong | kakasulat lang | ni kuya | ay | para | kay mama | at papa | bilang | pasasalamat | sa pagmamahal | nila | .
FILLER	8	sulat	Voice	Plausible	Ang tulang | sinulat | ni kuya | kani-kanina | lang | ay | para | kay mama | at papa | bilang | pasasalamat | sa pagmamahal | nila | .
FILLER	8	sulat	Voice	Implausible	Ang lolong | sinulat | ni kuya | kani-kanina | lang | ay | para | kay mama | at papa | bilang | pasasalamat | sa pagmamahal | nila | .
FILLER	9	inom	NoVoice	Plausible	Ang matanda, | sinabi | ni Basilio na | inom nang inom | ng alak | kahit | nagka-alcohol poisoning | na | ito | last | Sunday | .
FILLER	9	inom	NoVoice	Implausible	Ang alak, | sinabi | ni Basilio na | inom nang inom | ng matanda | kahit | nagka-alcohol poisoning | na | ito | last | Sunday | .
FILLER	9	inom	Voice	Plausible	Ang matanda, | sinabi | ni Basilio na | umiinom parati | ng alak | kahit | nagka-alcohol poisoning | na | ito | last | Sunday | .
FILLER	9	inom	Voice	Implausible	Ang alak, | sinabi | ni Basilio na | umiinom parati | ng matanda | kahit | nagka-alcohol poisoning | na | ito | last | Sunday | .
FILLER	10	basa	NoVoice	Plausible	Ang propesor, | alam | ni Paulita na | basa nang basa | ng diyaryo | kada | umaga | bago | nagsisimula | ang klase | .
FILLER	10	basa	NoVoice	Implausible	Ang diyaryo, | alam | ni Paulita na | basa nang basa | ng propesor | kada | umaga | bago | nagsisimula | ang klase | .
FILLER	10	basa	Voice	Plausible	Ang propesor, | alam | ni Paulita na | bumabasa parati | ng diyaryo | kada | umaga | bago | nagsisimula | ang klase | .
FILLER	10	basa	Voice	Implausible	Ang diyaryo, | alam | ni Paulita na | bumabasa parati | ng propesor | kada | umaga | bago | nagsisimula | ang klase | .
FILLER	11	kanta	NoVoice	Plausible	Ang manliligaw, | narinig | ni Victor na | kanta nang kanta | ng kundiman | kay Irma | upang | maipahayag | ang kaniyang | pagmamahal | .
FILLER	11	kanta	NoVoice	Implausible	Ang kundiman, | narinig | ni Victor na | kanta nang kanta | ng manliligaw | kay Irma | upang | maipahayag | ang kaniyang | pagmamahal | .
FILLER	11	kanta	Voice	Plausible	Ang manliligaw, | narinig | ni Victor na | kumakanta parati | ng kundiman | kay Irma | upang | maipahayag | ang kaniyang | pagmamahal | .
FILLER	11	kanta	Voice	Implausible	Ang kundiman, | narinig | ni Victor na | kumakanta parati | ng manliligaw | kay Irma | upang | maipahayag | ang kaniyang | pagmamahal | .
FILLER	12	bitbit	NoVoice	Plausible	Ang binata, | nakikita | ni Alma na | bitbit nang bitbit | ng bagahe | para | sa mga matatanda | kasi | matulungin | .
FILLER	12	bitbit	NoVoice	Implausible	Ang bagahe, | nakikita | ni Alma na | bitbit nang bitbit | ng binata | para | sa mga matatanda | kasi | matulungin | .
FILLER	12	bitbit	Voice	Plausible	Ang binata, | nakikita | ni Alma na | bumibitbit parati | ng bagahe | para | sa mga matatanda | kasi | matulungin | .
FILLER	12	bitbit	Voice	Implausible	Ang bagahe, | nakikita | ni Alma na | bumibitbit parati | ng binata | para | sa mga matatanda | kasi | matulungin | .
FILLER	13	kain	NoVoice	Plausible	Ang hamburger, | sinabi | ni Maria na | kakakain lang | ni Pepe | kasi | nagtrabaho | siya | from 12PM | to 12AM | kahapon | .
FILLER	13	kain	NoVoice	Implausible	Ang driver, | sinabi | ni Maria na | kakakain lang | ni Pepe | kasi | nagtrabaho | siya | from 12PM | to 12AM | kahapon | .
FILLER	13	kain	Voice	Plausible	Ang hamburger, | sinabi | ni Maria na | kinain | ni Pepe | kani-kanina | lang | kasi | nagtrabaho | siya | from 12PM | to 12AM | kahapon | .
FILLER	13	kain	Voice	Implausible	Ang driver, | sinabi | ni Maria na | kanain | ni Pepe | kani-kanina | lang | kasi | nagtrabaho | siya | from 12PM | to 12AM | kahapon | .
FILLER	14	sulat	NoVoice	Plausible	Ang kuwento, | nakita | ni Jose na | kakasulat lang | ni Juan | at | nag-iisip | siyang | ibigay | ito | sa kaniyang | asawa | .
FILLER	14	sulat	NoVoice	Implausible	Ang manunulat, | nakita | ni Jose na | kakasulat lang | ni Juan | at | nag-iisip | siyang | ibigay | ito | sa kaniyang | asawa | .
FILLER	14	sulat	Voice	Plausible	Ang kuwento, | nakita | ni Jose na | sinulat | ni Juan | kani-kanina | lang | at | nag-iisip | siyang | ibigay | ito | sa kaniyang | asawa | .
FILLER	14	sulat	Voice	Implausible	Ang manunulat, | nakita | ni Jose na | sinulat | ni Juan | kani-kanina | lang | at | nag-iisip | siyang | ibigay | ito | sa kaniyang | asawa | .
FILLER	15	bukas	NoVoice	Plausible	Ang pinto, | alam | ni JR na | kakabukas lang | ni tatay | kasi | medyo | basa | sa pawis | ang door knob | .
FILLER	15	bukas	NoVoice	Implausible	Ang nanay, | alam | ni JR na | kakabukas lang | ni tatay | kasi | medyo | basa | sa pawis | ang door knob | .
FILLER	15	bukas	Voice	Plausible	Ang pinto, | alam | ni JR na | binukas | ni tatay | kani-kanina | lang | kasi | medyo | basa | sa pawis | ang door knob | .
FILLER	15	bukas	Voice	Implausible	Ang nanay, | alam | ni JR na | binukas | ni tatay | kani-kanina | lang | kasi | medyo | basa | sa pawis | ang door knob | .
FILLER	16	bili	NoVoice	Plausible	Ang karne, | narinig | ni lola na | kakabili lang | ni Clara | sa palengke | nang | napakamura | pero | parang | di naman | presko | .
FILLER	16	bili	NoVoice	Implausible	Ang mama, | narinig | ni lola na | kakabili lang | ni Clara | sa palengke | nang | napakamura | pero | parang | di naman | presko | .
FILLER	16	bili	Voice	Plausible	Ang karne, | narinig | ni lola na | binili | ni Clara | kani-kanina | lang | sa palengke | nang | napakamura | pero | parang | di naman | presko | .
FILLER	16	bili	Voice	Implausible	Ang mama, | narinig | ni lola na | binili | ni Clara | kani-kanina | lang | sa palengke | nang | napakamura | pero | parang | di naman | presko | .
FILLER	17	bukas	NoVoice	Implausible	Ang aparador na | kakabukas lang | sa kaniya | ay | may | mga manikang | nakakatakot | kasi | mukhang | totoong | mga bata | .
FILLER	18	bili	NoVoice	Implausible	Ang asukal na | kakabili lang | sa kaniya | sa tindahan | ay | may | halong | buhangin | kaya | galit na galit | si nanay | .
FILLER	19	kanta	NoVoice	Implausible	Ang haranang | kakakanta lang | sa kaniya | ay | isang | binatang | napakagwapong | nangangailangan | ng pera | para | panglakwatsa | .
FILLER	20	bitbit	NoVoice	Implausible	Ang maleta na | kakabitbit lang | sa kaniya | ay | nasa | loob | na | kasi | una | itong | ipinasok | ni JR| kahit | na | pinakamalaki | .
FILLER	21	gawa	NoVoice	Implausible	Ang lamesang | kakagawa lang | sa kaniya | ay | malapit | nang | masira | kasi | di mamahalin | ang mga ginamit | .
FILLER	22	punit	NoVoice	Implausible	Ang titulong | kakapunit lang | sa kaniya | ay | para | sa mga lupaing | iniwan | ng kaniyang | inang | nasawi | sa pagbaha | .
FILLER	23	talon	NoVoice	Implausible	Ang gate na | kakatalon lang | sa kaniya | ay | sobrang | luma | na | kaya | puro | kalawang | at | sira sira | na | ito | .
FILLER	24	tugtog	NoVoice	Implausible	Ang gitarang | kakatugtog lang | sa kaniya | ay | may | mga gasgas | na | kasi | nahulog | ni Jim | kahapon | sa rehearsal | .
FILLER	25	inom	Voice	Implausible	Ang lasinggerong | iniinom nang iniinom | ng mga serbesa | ay | naglulukha | sa pagkamatay | ng kaniyang | pamilya | .
FILLER	26	kain	Voice	Implausible	Ang matabang | kinakain nang kinakain | ng longganisa | ay | ngayo’y | nagdidiyeta | na | kasi | gustong | pumayat | .
FILLER	27	basa	Voice	Implausible	Ang gurong | binabasa nang binabasa | ng mga literaturang | banyaga | ay | mahilig | sa mga erotikang | sulat | ng mga pinoy | .
FILLER	28	sulat	Voice	Implausible	Ang may-akdang | sinusulat nang sinusulat | ng mga textbook na | ginagamit | sa klase | ay | ngayo’y | patay | na | .
FILLER	29	bukas	Voice	Implausible	Ang mag-aaral na | binubukas nang binubukas | ng comic books | sa klase | ay | nagmemedyor | sa linggwistiks | .
FILLER	30	bili	Voice	Implausible	Ang customer na | binibili nang binibili | ng ensaymada | sa Mary Grace | ay | bumibili | din | ng mamon | at | sansrival | doon | .
FILLER	31	kanta	Voice	Implausible	Ang artistang | kinakanta nang kinakanta | ng lovesong | kasama | ang kalove-team | ay | kilig na kilig | dahil | dito |.
FILLER	32	bitbit	Voice	Implausible	Ang nanay na | binibitbit nang binibitbit | ng sanggol | ay | napapagod | nang | madali | kasi | mabigat | na | ang baby | .
FILLER	33	bili	NoVoice	Implausible	Ang lambanog,| nakita | ni Sara na | kakabili lang | kay Mateo | sa Kultura| sa SMNorthEDSA | bilang | pasalubong | .
FILLER	34	basa	NoVoice	Implausible	Ang alamat, | sinabi | ni Esteban na | kakabasa lang | kay Julio | sa second floor | ng pampublikong | silid-aklatan | .
FILLER	35	kanta	NoVoice	Implausible	Ang lovesong, | alam | ni Julia na | kakakanta lang | kay Jessa | kasi | nanghaharana | gabi-gabi | simulang | alas | sais | .
FILLER	36	bitbit	NoVoice	Implausible	Ang bag, | narinig | ni Becky na | kakabitbit lang | kay kuya Ernesto | kasi | napapagod | na | sinanay | .
FILLER	37	gawa	NoVoice	Implausible	Ang takdang-aralin, | sinabi | ni Dina na | kakagawalang | kay Paolo | ang numero uno ng | estudyante | ng paaralang | ito | .
FILLER	38	punit	NoVoice	Implausible	Ang telang seda, | nakita ni Inday na | kakapunit lang | kay aleng Luzviminda | ang mananahi | ng aming baryo | .
FILLER	39	talon	NoVoice	Implausible	Ang bakod, | narinig | ni Leah na | kakatalon lang | kay manong Rodrigo | kasi | may | humahabol | ng mga pulis | .
FILLER	40	tugtog	NoVoice	Implausible	Ang kulintang, | alam | ni Krispin na | kakatugtog lang | kay Sisa | kasi | namimiss | niya | iyong | mga anak | niyang | pumanaw | .
FILLER	41	gawa	Voice	Implausible	Ang arkitekto, | alam | ni Fernandez na | ginagawa nang ginagawa | ng mga modernong | building | sa unibersidad | .
FILLER	42	punit	Voice	Implausible	Ang labandera, | sinabi | ni Isagani na | pinupunit nang pinupunit | ng mga labada | kasi | di | niya | gusto | ang amo | .
FILLER	43	talon	Voice	Implausible	Ang mga imigrante, | narinig | ni Aldo na | tinatalon nang tinatalon | ng gate | kasi | gustong | makapasok | sa Estados Unidos | .
FILLER	44	tugtog	Voice	Implausible	Ang piyanista, | sinabi | ni Ronald na | tinutugtog nang tinutugtog | ng piyanong | gawa | ng kawayan | sa hotel | .
FILLER	45	kain	Voice	Implausible	Ang nagugutom, | nakita | ni Penchang na | kinakain nang kinakain | ng isdang | tinapon | na | sa basurahan | .
FILLER	46	sulat	Voice	Implausible	Ang principal, | sinabi | ni Ma’am Vicky na | sinsulat nang sinusulat | ng mga e-mail | para | manghingi | ng mga donasyon | .
FILLER	47	bukas	Voice	Implausible	Angbata, | alam | ni nanay na | binubukas nang binubukas | ng mga aparador | kasi | gustong | malaman | kung | nasasaan | ang mga regalo | .
FILLER	48	bili	Voice	Implausible	Ang dalagita, | nakita | ni Viola na | binibili nang binibili | ng mga manikang | porselana | para | sa koleksiyon | niya | .
