# Supplementary material for: The Predictive Value of Tagalog Voice Morphology in Filler-Gap Dependency Formation
Source: Front Psychol. 2020 Apr 15;11:517. doi: 10.3389/fpsyg.2020.00517 (PMC7174735; doi:10.3389/fpsyg.2020.00517)
Supplement: Supplementary file 3 [file Data_Sheet_3.csv]

## Experiment 3: Comparing the predictive value of voice cues
## 3 SMS studies involving filler-gap dependencies (wh-questions and relative clauses and ay-inverted sentences). We manipulated whether voice was AV or PV (Voice: AV PV) and whether the displaced argument is a plausible filler given voice (Plausibility: Plausible Implausible).
## The goal of the 3 SMS studies involving filler-gap dependencies to see whether different types of voice are used the same way and to see whether comprehenders use voice the same away across constructions.
## 1 SMS study not involving filler-gap dependencies (vanilla declaratives). We manipulated whether voice was AV or PV (Voice: AV PV) and whether the sentence was globally plausible or not (Plausibility: Plausible Implausible).
## To avoid wh-questions from being singled out as the only interrogative clause type we used embedded questions.
## To discourage participants from developing a strategy of when to offer the response we varied when the dependency started. The dependency started in region 2 for ay-inversion and in region 4 in wh-questions and in region 6 in relative clauses.
## The distance between the filler and the verb and the coargument remained consistent across dependencies.
Comparison	Item	Verb	Voice	Plausible
WHQ	1	bili	AV	Plausible	Alam | ni Ernesto | kung | aling babae | ang | bumibili | gabi-gabi | ng alak | sa Trinoma | para | makapaglibang | ito | .
WHQ	1	bili	AV	Implausible	Alam | ni Ernesto | kung | aling alak | ang | bumibili | gabi-gabi | ng babae | sa Trinoma | para | makapaglibang | ito | .
WHQ	1	bili	PV	Plausible	Alam | ni Ernesto | kung | aling alak | ang | binibili | gabi-gabi | ng babae | sa Trinoma | para | makapaglibang | ito | .
WHQ	1	bili	PV	Implausible	Alam | ni Ernesto | kung | aling babae | ang | binibili | gabi-gabi | ng alak | sa Trinoma | para | makapaglibang | ito | .
WHQ	2	gawa	AV	Plausible	Sigurado | si Marieta | kung | aling karpintero | ang | gumagawa | linggu-linggo | ng mga lamesa | sa garahe | para | maibenta | niya | ang mga ito | .
WHQ	2	gawa	AV	Implausible	Sigurado | si Marieta | kung | aling mga lamesa | ang | gumagawa | linggu-linggo | ng karpintero | sa garahe | para | maibenta | niya | ang mga ito | .
WHQ	2	gawa	PV	Plausible	Sigurado | si Marieta | kung | aling mga lamesa | ang | ginagawa | linggu-linggo | ng karpintero | sa garahe | para | maibenta | niya | ang mga ito | .
WHQ	2	gawa	PV	Implausible	Sigurado | si Marieta | kung | aling karpintero | ang | ginagawa | linggu-linggo | ng mga lamesa | sa garahe | para | maibenta | niya | ang mga ito | .
WHQ	3	gamit	AV	Plausible	Sinabi | ni Ligaya | kung | aling estudyante | ang | gumagamit | araw-araw | ng cellphone | sa canteen | para | makipaglandian | sa kaniyang crush | .
WHQ	3	gamit	AV	Implausible	Sinabi | ni Ligaya | kung | aling cellphone | ang | gumagamit | araw-araw | ng estudyante | sa canteen | para | makipaglandian | sa kaniyang crush | .
WHQ	3	gamit	PV	Plausible	Sinabi | ni Ligaya | kung | aling cellphone | ang | ginagamit | araw-araw | ng estudyante | sa canteen | para | makipaglandian | sa kaniyang crush | .
WHQ	3	gamit	PV	Implausible	Sinabi | ni Ligaya | kung | aling estudyante | ang | ginagamit | araw-araw | ng cellphone | sa canteen | para | makipaglandian | sa kaniyang crush | .
WHQ	4	sagot	AV	Plausible	Hindi alam | ni Marian | kung | aling mga propesor | ang | sumasagot | tuwing lunch break | ng mga email | sa opisina nila | kasi | hindi | raw | siya | chismosa | .
WHQ	4	sagot	AV	Implausible	Hindi alam | ni Marian | kung | aling mga email | ang | sumasagot | tuwing lunch break | ng mga propesor | sa opisina nila | kasi | hindi | raw | siya | chismosa | .
WHQ	4	sagot	PV	Plausible	Hindi alam | ni Marian | kung | aling mga email | ang | sinasagot | tuwing lunch break | ng mga propesor | sa opisina nila | kasi | hindi | raw | siya | chismosa | .
WHQ	4	sagot	PV	Implausible	Hindi alam | ni Marian | kung | aling mga propesor | ang | sinasagot | tuwing lunch break | ng mga email | sa opisina nila | kasi | hindi | raw | siya | chismosa | .
WHQ	5	sulat	AV	Plausible	Hindi sigurado | si Gianelli | kung | aling rebelde | ang | sumusulat | paminsan-minsan | ng manifesto | sa kulungan | kasi | ang | dami | nilang | mga nakulong | .\
WHQ	5	sulat	AV	Implausible	Hindi sigurado | si Gianelli | kung | aling manifesto | ang | sumusulat | paminsan-minsan | ng rebelde | sa kulungan | kasi | ang | dami | nilang | mga nakulong | .
WHQ	5	sulat	PV	Plausible	Hindi sigurado | si Gianelli | kung | aling manifesto | ang | sinusulat | paminsan-minsan | ng rebelde | sa kulungan | kasi | ang | dami | nilang | mga nakulong | .
WHQ	5	sulat	PV	Implausible	Hindi sigurado | si Gianelli | kung | aling rebelde | ang | sinusulat | paminsan-minsan | ng manifesto | sa kulungan | kasi | ang | dami | nilang | mga nakulong | .
WHQ	6	sunod	AV	Plausible	Nagtataka | si Emma | kung | aling mga anak | ang | sumusunod | parati | sa utos ng magulang | nang walang angal | dahil | ang | babait | ng mga ito | .
WHQ	6	sunod	AV	Implausible	Nagtataka | si Emma | kung | aling utos ng magulang | ang | sumusunod | parati | ng mga anak | nang walang angal | dahil | ang | babait | ng mga ito | .
WHQ	6	sunod	PV	Plausible	Nagtataka | si Emma | kung | aling utos ng magulang | ang | sinusunod | parati | ng mga anak | nang walang angal | dahil | ang | babait | ng mga ito | .
WHQ	6	sunod	PV	Implausible	Nagtataka | si Emma | kung | aling mga anak | ang | sinusunod | parati | sa utos ng magulang | nang walang angal | dahil | ang | babait | ng mga ito | .
WHQ	7	kuha	AV	Plausible	Tinanong | ni Bebot | kung | aling pinsan ko | | ang | kumukuha | kada semestre | ng kurso sa sikolohiya | sa Ateneo | dahil | nangangailangan | ng units | .
WHQ	7	kuha	AV	Implausible	Tinanong | ni Bebot | kung | aling kurso sa sikolohiya | ang | kumukuha | kada semestre | ng pinsan ko | sa Ateneo | dahil | nangangailangan | ng units | .
WHQ	7	kuha	PV	Plausible	Tinanong | ni Bebot | kung | aling kurso sa sikolohiya | ang | kinukuha | kada semestre | ng pinsan ko | sa Ateneo | dahil | nangangailangan | ng units | .
WHQ	7	kuha	PV	Implausible	Tinanong | ni Bebot | kung | aling pinsan ko | | ang | kinukuha | kada semestre | ng kurso sa sikolohiya | sa Ateneo | dahil | nangangailangan | ng units | .
WHQ	8	pili	AV	Plausible	Pinag-aaralan | ng organisasyon | kung | aling mga botante | ang | pumipili | tuwing halalan | ng sosyalistang kandidato | sa Pilipinas | para | malaman | ang mga voting patterns | ng bawat pilipino | .
WHQ	8	pili	AV	Implausible	Pinag-aaralan | ng organisasyon | kung | aling sosyalistang kandidato | ang | pumipili | tuwing halalan | ng mga botante | sa Pilipinas | para | malaman | ang mga voting patterns | ng bawat pilipino | .
WHQ	8	pili	PV	Plausible	Pinag-aaralan | ng organisasyon | kung | aling sosyalistang kandidato | ang | pinipili | tuwing halalan | ng mga botante | sa Pilipinas | para | malaman | ang mga voting patterns | ng bawat pilipino | .
WHQ	8	pili	PV	Implausible	Pinag-aaralan | ng organisasyon | kung | aling mga botante | ang | pinipili | tuwing halalan | ng sosyalistang kandidato | sa Pilipinas | para | malaman | ang mga voting patterns | ng bawat pilipino | .
WHQ	9	pasok	AV	Plausible	Inimbestigahan | ng pulis | kung | aling mga menor de edad | ang | pumapasok | kada Lunes | ng mga nightclub | sa Makati | para | makapaghanap | ng | aliw | .
WHQ	9	pasok	AV	Implausible	Inimbestigahan | ng pulis | kung | aling mga nightclub | ang | pumapasok | kada Lunes | ng mga menor de edad | sa Makati | para | makapaghanap | ng | aliw | .
WHQ	9	pasok	PV	Plausible	Inimbestigahan | ng pulis | kung | aling mga nightclub | ang | pinapasok | kada lunes | ng mga menor de edad | sa Makati | para | makapaghanap | ng | aliw | .
WHQ	9	pasok	PV	Implausible	Inimbestigahan | ng pulis | kung | aling mga menor de edad | ang | pinapasok | kada lunes | ng mga nightclub | sa Makati | para | makapaghanap | ng | aliw | .
WHQ	10	hingi	AV	Plausible	Gustong malaman | ni Miguel | kung | aling may birthday | ang | humihingi | ulit | ng regalo | sa mga magulang | kahit na | binilhan | na | siya | ng bagong kotse | .
WHQ	10	hingi	AV	Implausible	Gustong malaman | ni Miguel | kung | aling regalo | ang | humihingi | ulit | ng may birthday | sa mga magulang | kahit na | binilhan | na | siya | ng bagong kotse | .
WHQ	10	hingi	PV	Plausible	Gustong malaman | ni Miguel | kung | aling regalo | ang | hinihingi | ulit | ng may birthday | sa mga magulang | kahit na | binilhan | na | siya | ng bagong kotse | .
WHQ	10	hingi	PV	Implausible	Gustong malaman | ni Miguel | kung | aling may birthday | ang | hinihingi | ulit | ng regalo | sa mga magulang | kahit na | binilhan | na | siya | ng bagong kotse | .
WHQ	11	ulit	AV	Plausible	Ipinapakita | ng report | kung | aling mga mag-aaral | ang | umuulit | taon-taon | ng baitang | sa mga public schools | kasi | hindi | sila | nakapasa | sa mga tests | .
WHQ	11	ulit	AV	Implausible	Ipinapakita | ng report | kung | aling baitang | ang | umuulit | taon-taon | ng mga mag-aaral | sa mga public schools | kasi | hindi | sila | nakapasa | sa mga tests | .
WHQ	11	ulit	PV	Plausible	Ipinapakita | ng report | kung | aling baitang | ang | inuulit | taon-taon | ng mga mag-aaral | sa mga public schools | kasi | hindi | sila | nakapasa | sa mga tests | .
WHQ	11	ulit	PV	Implausible	Ipinapakita | ng report | kung | aling mga mag-aaral | ang | inuulit | taon-taon | ng baitang | sa mga public schools | kasi | hindi | sila | nakapasa | sa mga tests | .
WHQ	12	hiram	AV	Plausible	Sinusuri | ng mananaliksik | kung | aling mga tinedyer | ang | humihiram | linggu-linggo | ng mga komiks | sa bagong library | pagkatapos | makita | ang film adaptation | ng mga ito | .
WHQ	12	hiram	AV	Implausible	Sinusuri | ng mananaliksik | kung | aling mga komiks | ang | humihiram | linggu-linggo | ng mga tinedyer | sa bagong library | pagkatapos | makita | ang film adaptation | ng mga ito | .
WHQ	12	hiram	PV	Plausible	Sinusuri | ng mananaliksik | kung | aling mga komiks | ang | hinihiram | linggu-linggo | ng mga tinedyer | sa bagong library | pagkatapos | makita | ang film adaptation | ng mga ito | .
WHQ	12	hiram	PV	Implausible	Sinusuri | ng mananaliksik | kung | aling mga tinedyer | ang | hinihiram | linggu-linggo | ng mga komiks | sa bagong library | pagkatapos | makita | ang film adaptation | ng mga ito | .
WHQ	13	tawid	AV	Plausible	Alam | ni Margot | kung | aling matanda | ang | tumatawid | lagi | ng overpass | sa may Miriam College | para | madalaw | ang apo | .
WHQ	13	tawid	AV	Implausible	Alam | ni Margot | kung | aling overpass | ang | tumatawid | lagi | ng matanda | sa may Miriam College | para | madalaw | ang apo | .
WHQ	13	tawid	PV	Plausible	Alam | ni Margot | kung | aling overpass | ang | tinatawid | lagi | ng matanda | sa may Miriam College | para | madalaw | ang apo | .
WHQ	13	tawid	PV	Implausible	Alam | ni Margot | kung | aling matanda | ang | tinatawid | lagi | ng overpass | sa may Miriam College | para | madalaw | ang apo | .
WHQ	14	bilang	AV	Plausible	Sigurado | sina Basilio at Crispin | kung | aling baliw | ang | bumibilang | araw-araw | ng mga manika | sa harap ng simbahan | kasi | miss na miss | nito | ang mga anak niya | .
WHQ	14	bilang	AV	Implausible	Sigurado | sina Basilio at Crispin | kung | aling mga manika | ang | bumibilang | araw-araw | ng baliw | sa harap ng simbahan | kasi | miss na miss | nito | ang mga anak niya | .
WHQ	14	bilang	PV	Plausible	Sigurado | sina Basilio at Crispin | kung | aling mga manika | ang | binibilang | araw-araw | ng baliw | sa harap ng simbahan | kasi | miss na miss | nito | ang mga anak niya | .
WHQ	14	bilang	PV	Implausible	Sigurado | sina Basilio at Crispin | kung | aling baliw | ang | binibilang | araw-araw | ng mga manika | sa harap ng simbahan | kasi | miss na miss | nito | ang mga anak niya | .
WHQ	15	hanap	AV	Plausible	Inimbestigahan | ng former teacher | kung | aling drop-out | ang | humahanap | gabi-gabi | ng trabaho | sa internet | para | may | pang-yosi | .
WHQ	15	hanap	AV	Implausible	Inimbestigahan | ng former teacher | kung | anong klaseng trabaho | ang | humahanap | gabi-gabi | ng drop-out | sa internet | para | may | pang-yosi | .
WHQ	15	hanap	PV	Plausible	Inimbestigahan | ng former teacher | kung | anong klaseng trabaho | ang | hinahanap | gabi-gabi | ng drop-out | sa internet | para | may | pang-yosi | .
WHQ	15	hanap	PV	Implausible	Inimbestigahan | ng former teacher | kung | aling drop-out | ang | hinahanap | gabi-gabi | ng trabaho | sa internet | para | may | pang-yosi | .
WHQ	16	basa	AV	Plausible	Hindi alam | ng caregiver | kung | aling lolo | ang | bumabasa | tuwing almusal | ng erotica | sa lamesa | para | makapagparaos | ito | bago | kumain | .
WHQ	16	basa	AV	Implausible	Hindi alam | ng caregiver | kung | aling erotica | ang | bumabasa | tuwing almusal | ng lolo | sa lamesa | para | makapagparaos | ito | bago | kumain | .
WHQ	16	basa	PV	Plausible	Hindi alam | ng caregiver | kung | aling erotica | ang | binabasa | tuwing almusal | ng lolo | sa lamesa | para | makapagparaos | ito | bago | kumain | .
WHQ	16	basa	PV	Implausible	Hindi alam | ng caregiver | kung | aling lolo | ang | binabasa | tuwing almusal | ng erotica | sa lamesa | para | makapagparaos | ito | bago | kumain | .
WHQ	17	tanggap	AV	Plausible	Ipinapakita | ng Lingg department | kung | aling iskolar | ang | tumatanggap | taon-taon | ng scholarship | galing sa Gates Foundation | para | makapag-aral | sa isang | pribadong | unibersidad | .
WHQ	17	tanggap	AV	Implausible	Ipinapakita | ng Lingg department | kung | aling scholarship | ang | tumatanggap | taon-taon | ng iskolar | galing sa Gates Foundation | para | makapag-aral | sa isang | pribadong | unibersidad | .
WHQ	17	tanggap	PV	Plausible	Ipinapakita | ng Lingg department | kung | aling scholarship | ang | tinatanggap | | taon-taon | ng iskolar | galing sa Gates Foundation | para | makapag-aral | sa isang | pribadong | unibersidad | .
WHQ	17	tanggap	PV	Implausible	Ipinapakita | ng Lingg department | kung | aling iskolar | ang | tinatanggap | | taon-taon | ng scholarship | galing sa Gates Foundation | para | makapag-aral | sa isang | pribadong | unibersidad | .
WHQ	18	akyat	AV	Plausible	Nagtataka | ang mga taga-Cotabato | kung | aling mga turista | ang | umaakyat | tuwing summer | ng mga bundok | galing ng Davao | kahit | na | ang | init | init | papunta | doon | .
WHQ	18	akyat	AV	Implausible	Nagtataka | ang mga taga-Cotabato | kung | aling mga bundok | ang | umaakyat | tuwing summer | ng mga turista | galing ng Davao | kahit | na | ang | init | init | papunta | doon | .
WHQ	18	akyat	PV	Plausible	Nagtataka | ang mga taga-Cotabato | kung | aling mga bundok | ang | inaakyat | tuwing summer | ng mga turista | galing ng Davao | kahit | na | ang | init | init | papunta | doon | .
WHQ	18	akyat	PV	Implausible	Nagtataka | ang mga taga-Cotabato | kung | aling mga turista | ang | inaakyat | tuwing summer | ng mga bundok | galing ng Davao | kahit | na | ang | init | init | papunta | doon | .
WHQ	19	sira	AV	Plausible	Sinusuri | ng child behavior specialist | kung | aling mga preschooler | ang | sumisira | tuwing recess | ng mga laruan | sa playground | para | mapag-aralan | ang sanhi | ng mga violent behavior | .
WHQ	19	sira	AV	Implausible	Sinusuri | ng child behavior specialist | kung | aling mga laruan | ang | sumisira | tuwing recess | ng mga preschooler | sa playground | para | mapag-aralan | ang sanhi | ng mga violent behavior | .
WHQ	19	sira	PV	Plausible	Sinusuri | ng child behavior specialist | kung | aling mga laruan | ang | sinisira | tuwing recess | ng mga preschooler | sa playground | para | mapag-aralan | ang sanhi | ng mga violent behavior | .
WHQ	19	sira	PV	Implausible	Sinusuri | ng child behavior specialist | kung | aling mga preschooler | ang | sinisira | tuwing recess | ng mga laruan | sa playground | para | mapag-aralan | ang sanhi | ng mga violent behavior | .
WHQ	20	putol	AV	Plausible	Pinag-aaralan | ng iskolar ng kriminolohiya | kung | aling mga gang | ang | pumuputol | palagi | ng mga daliri | sa harap ng mga miyembro | kapag | sinusuway | ang kanilang mga utos | .
WHQ	20	putol	AV	Implausible	Pinag-aaralan | ng iskolar ng kriminolohiya | kung | aling mga daliri | ang | pumuputol | palagi | ng mga gang | sa harap ng mga miyembro | kapag | sinusuway | ang kanilang mga utos | .
WHQ	20	putol	PV	Plausible	Pinag-aaralan | ng iskolar ng kriminolohiya | kung | aling mga daliri | ang | pinuputol | palagi | ng mga gang | sa harap ng mga miyembro | kapag | sinusuway | ang kanilang mga utos | .
WHQ	20	putol	PV	Implausible	Pinag-aaralan | ng iskolar ng kriminolohiya | kung | aling mga gang | ang | pinuputol | palagi | ng mga daliri | sa harap ng mga miyembro | kapag | sinusuway | ang kanilang mga utos | .
WHQ	21	limot	AV	Plausible	Gustong malaman | ng Sexual Harassment Office | kung | aling mga biktima | ang | lumilimot | tuwing therapy sessions | ng mga alaala | bilang defensive mechanism | dahil | napakasakit | ng | mga | ito | .
WHQ	21	limot	AV	Implausible	Gustong malaman | ng Sexual Harassment Office | kung | aling mga alaala | ang | lumilimot | tuwing therapy sessions | ng mga biktima | bilang defensive mechanism | dahil | napakasakit | ng | mga | ito | .
WHQ	21	limot	PV	Plausible	Gustong malaman | ng Sexual Harassment Office | kung | aling mga alaala | ang | nililimot | tuwing therapy sessions | ng mga biktima | bilang defensive mechanism | dahil | napakasakit | ng | mga | ito | .
WHQ	21	limot	PV	Implausible	Gustong malaman | ng Sexual Harassment Office | kung | aling mga biktima | ang | nililimot | tuwing therapy sessions | ng mga alaala | bilang defensive mechanism | dahil | napakasakit | ng | mga | ito | .
WHQ	22	huli	AV	Plausible	Sinabi | ng lolo at lola | kung | aling mga apo | ang | humuhuli | parati | ng mga biik | sa hacienda | dahil | bored na bored | | na | ang mga ito | .
WHQ	22	huli	AV	Implausible	Sinabi | ng lolo at lola | kung | aling mga biik | ang | humuhuli | parati | ng mga apo | sa hacienda | dahil | bored na bored | | na | ang mga ito | .
WHQ	22	huli	PV	Plausible	Sinabi | ng lolo at lola | kung | aling mga biik | ang | hinuhuli | parati | ng mga apo | sa hacienda | dahil | bored na bored | | na | ang mga ito | .
WHQ	22	huli	PV	Implausible	Sinabi | ng lolo at lola | kung | aling mga apo | ang | hinuhuli | parati | ng mga biik | sa hacienda | dahil | bored na bored | | na | ang mga ito | .
WHQ	23	gamot	AV	Plausible	Hindi sigurado | ang mag-lola | kung | aling nars | ang | gumagamot | for free | ng mga STDs | sa clinic | kasi | covered | ito | ng insurance | .
WHQ	23	gamot	AV	Implausible	Hindi sigurado | ang mag-lola | kung | aling mga STDs | ang | gumagamot | for free | ng nars | sa clinic | kasi | covered | ito | ng insurance | .
WHQ	23	gamot	PV	Plausible	Hindi sigurado | ang mag-lola | kung | aling mga STDs | ang | ginagamot | for free | ng nars | sa clinic | kasi | covered | ito | ng insurance | .
WHQ	23	gamot	PV	Implausible	Hindi sigurado | ang mag-lola | kung | aling nars | ang | ginagamot | for free | ng mga STDs | sa clinic | kasi | covered | ito | ng insurance | .
WHQ	24	kanta	AV	Plausible	Tinanong | ni Trina | kung | aling yaya | ang | kumakanta | araw-araw | ng OPM | sa shower | kasi | gusto | niyang | makipagduet | .
WHQ	24	kanta	AV	Implausible	Tinanong | ni Trina | kung | aling OPM | ang | kumakanta | araw-araw | ng yaya | sa shower | kasi | gusto | niyang | makipagduet | .
WHQ	24	kanta	PV	Plausible	Tinanong | ni Trina | kung | aling OPM | ang | kinakanta | araw-araw | ng yaya | sa shower | kasi | gusto | niyang | makipagduet | .
WHQ	24	kanta	PV	Implausible	Tinanong | ni Trina | kung | aling yaya | ang | kinakanta | araw-araw | ng OPM | sa shower | kasi | gusto | niyang | makipagduet | .
RC	1	bili	AV	Plausible	Akala | ni Rafael | na | talagang | maliit | ang tatay | na | bumibili | taon-taon | ng kotse | sa Toyota Cubao | para | sa mga anak niya | .
RC	1	bili	AV	Implausible	Akala | ni Rafael | na | talagang | maliit | ang kotse | na | bumibili | taon-taon | ng tatay | sa Toyota Cubao | para | sa mga anak niya | .
RC	1	bili	PV	Plausible	Akala | ni Rafael | na | talagang | maliit | ang kotse | na | binibili | taon-taon | ng tatay | sa Toyota Cubao | para | sa mga anak niya | .
RC	1	bili	PV	Implausible	Akala | ni Rafael | na | talagang | maliit | ang tatay | na | binibili | taon-taon | ng kotse | sa Toyota Cubao | para | sa mga anak niya | .
RC	2	gawa	AV	Plausible	Sinabihan | si Michelle | na | medyo | avant-garde | ang direktor | na | gumagawa | sa CR | ng pelikula | bilang eksperimento | para | sa mga film festival | .
RC	2	gawa	AV	Implausible	Sinabihan | si Michelle | na | medyo | avant-garde | ang pelikula | na | gumagawa | sa CR | ng direktor | bilang eksperimento | para | sa mga film festival | .
RC	2	gawa	PV	Plausible	Sinabihan | si Michelle | na | medyo | avant-garde | ang pelikula | na | ginagawa | sa CR | ng direktor | bilang eksperimento | para | sa mga film festival | .
RC	2	gawa	PV	Implausible	Sinabihan | si Michelle | na | medyo | avant-garde | ang direktor | na | ginagawa | sa CR | ng pelikula | bilang eksperimento | para | sa mga film festival | .
RC	3	gamit	AV	Plausible	Nagpipilit | si Marielle | na | di talagang | mabango | ang katulong | na | gumagamit | araw-araw | ng sabon | sa banyo | para | mawala | ang B.O. niya | .
RC	3	gamit	AV	Implausible	Nagpipilit | si Marielle | na | di talagang | mabango | ang sabon | na | gumagamit | araw-araw | ng katulong | sa banyo | para | mawala | ang B.O. niya | .
RC	3	gamit	PV	Plausible	Nagpipilit | si Marielle | na | di talagang | mabango | ang sabon | na | ginagamit | araw-araw | ng katulong | sa banyo | para | mawala | ang B.O. niya | .
RC	3	gamit	PV	Implausible	Nagpipilit | si Marielle | na | di talagang | mabango | ang katulong | na | ginagamit | araw-araw | ng sabon | sa banyo | para | mawala | ang B.O. niya | .
RC	4	sagot	AV	Plausible	Narinig | ni Jamjam | na | grabeng | puno ng misteryo | ang biyuda | na | sumasagot | gabi-gabi | ng mga liham | sa hardin niya | galing | sa kaniyang mga amantes | .
RC	4	sagot	AV	Implausible	Narinig | ni Jamjam | na | grabeng | puno ng misteryo | ang mga liham | na | sumasagot | gabi-gabi | ng biyuda | sa hardin niya | galing | sa kaniyang mga amantes | .
RC	4	sagot	PV	Plausible	Narinig | ni Jamjam | na | grabeng | puno ng misteryo | ang mga liham | na | sinasagot | gabi-gabi | ng biyuda | sa hardin niya | galing | sa kaniyang mga amantes | .
RC	4	sagot	PV	Implausible	Narinig | ni Jamjam | na | grabeng | puno ng misteryo | ang biyuda | na | sinasagot | gabi-gabi | ng mga liham | sa hardin niya | galing | sa kaniyang mga amantes | .
RC	5	sulat	AV	Plausible	Nakita | ni Bingbing | na | medyo | interesting | ang mag-ina | na | sumusulat | sa homeless shelter | ng libro | buwan-buwan | tungkol | sa kanilang mga adventures | .
RC	5	sulat	AV	Implausible	Nakita | ni Bingbing | na | medyo | interesting | ang libro | na | sumusulat | sa homeless shelter | ng mag-ina | buwan-buwan | tungkol | sa kanilang mga adventures | .
RC	5	sulat	PV	Plausible	Nakita | ni Bingbing | na | medyo | interesting | ang libro | na | sinusulat | sa homeless shelter | ng mag-ina | buwan-buwan | tungkol | sa kanilang mga adventures | .
RC	5	sulat	PV	Implausible	Nakita | ni Bingbing | na | medyo | interesting | ang mag-ina | na | susulatin | sa homeless shelter | ng libro | sa susunod na buwan | tungkol | sa kanilang mga adventures | .
RC	6	sunod	AV	Plausible	Naniniwala | ang mga lola | na | di gaanong | marami | ang mga mamamayan | na | sumusunod | parati | ng mga batas | sa Pilipinas | lalo na | kapag | walang | nag-eenforce | nito | .
RC	6	sunod	AV	Implausible	Naniniwala | ang mga lola | na | di gaanong | marami | ang mga batas | na | susunod | parati | ng mga mamamayan | sa Pilipinas | lalo na | kapag | walang | nag-eenforce | nito | .
RC	6	sunod	PV	Plausible	Naniniwala | ang mga lola | na | di gaanong | marami | ang mga batas | na | sinusunod | parati | ng mga mamamayan | sa Pilipinas | lalo na | kapag | walang | nag-eenforce | nito | .
RC	6	sunod	PV	Implausible	Naniniwala | ang mga lola | na | di gaanong | marami | ang mga mamamayan | na | sinusunod | parati | ng mga batas | sa Pilipinas | lalo na | kapag | walang | nag-eenforce | nito | .
RC	7	kuha	AV	Plausible	Chika | ni manong Sid | na | talagang | maganda | ang dalaga | na | kumukuha | palagi | ng alahas | sa Pandora | gamit | ang datung | ng kaniyang sugardaddy | na | foreigner | .
RC	7	kuha	AV	Implausible	Chika | ni manong Sid | na | talagang | maganda | ang alahas | na | kumukuha | palagi | ng dalaga | sa Pandora | gamit | ang datung | ng kaniyang sugardaddy | na | foreigner | .
RC	7	kuha	PV	Plausible	Chika | ni manong Sid | na | talagang | maganda | ang alahas | na | kinukuha | palagi | ng dalaga | sa Pandora | gamit | ang datung | ng kaniyang sugardaddy | na | foreigner | .
RC	7	kuha	PV	Implausible	Chika | ni manong Sid | na | talagang | maganda | ang dalaga | na | kinukuha | palagi | ng alahas | sa Pandora | gamit | ang datung | ng kaniyang sugardaddy | na | foreigner | .
RC	8	pili	AV	Plausible	Nakalimutan | ni madam | na | masarap | tingnan | ang Amerikano | na | pumipili | ngayon | ng ulam | sa kantin | para | may | makain | siya | for | lunch | .
RC	8	pili	AV	Implausible	Nakalimutan | ni madam | na | masarap | tingnan | ang ulam | na | pumipili | ngayon | ng amerikano | sa kantin | para | may | makain | siya | for | lunch | .
RC	8	pili	PV	Plausible	Nakalimutan | ni madam | na | masarap | tingnan | ang ulam | na | pinipili | ngayon | ng amerikano | sa kantin | para | may | makain | siya | for | lunch | .
RC	8	pili	PV	Implausible	Nakalimutan | ni madam | na | masarap | tingnan | ang Amerikano | na | pinipili | ngayon | ng ulam | sa kantin | para | may | makain | siya | for | lunch | .
RC	9	pasok	AV	Plausible	Naalala | ni Jake | na | medyo | makulay | ang kuya | na | pumapasok | minsan | ng kuwarto | without | permission | para | hindi | siya | makitang | nagyoyosi | nina | mama | at | papa | .
RC	9	pasok	AV	Implausible	Naalala | ni Jake | na | medyo | makulay | ang kuwarto | na | pumapasok | minsan | ng kuya | without | permission | para | hindi | siya | makitang | nagyoyosi | nina | mama | at | papa | .
RC	9	pasok	PV	Plausible	Naalala | ni Jake | na | medyo | makulay | ang kuwarto | na | pinapasok | minsan | ng kuya | without | permission | para | hindi | siya | makitang | nagyoyosi | nina | mama | at | papa | .
RC	9	pasok	PV	Implausible	Naalala | ni Jake | na | medyo | makulay | ang kuya | na | pinapasok | minsan | ng kuwarto | without | permission | para | hindi | siya | makitang | nagyoyosi | nina | mama | at | papa | .
RC	10	hingi	AV	Plausible	Kuwento | ni Alex | na | grabe | ang kasosyalan | ng kerida | na | humihingi | lagi | ng kondo | sa sugardaddy niya | pero | nakakatawa | kasi | hindi | naman | binibigyan | .
RC	10	hingi	AV	Implausible	Kuwento | ni Alex | na | grabe | ang kasosyalan | ng kondo | na | humihingi | lagi | ng kerida | sa sugardaddy niya | pero | nakakatawa | kasi | hindi | naman | binibigyan | .
RC	10	hingi	PV	Plausible	Kuwento | ni Alex | na | grabe | ang kasosyalan | ng kondo | na | hinihingi | lagi | ng kerida | sa sugardaddy niya | pero | nakakatawa | kasi | hindi | naman | binibigyan | .\
RC	10	hingi	PV	Implausible	Kuwento | ni Alex | na | grabe | ang kasosyalan | ng kerida | na | hinihingi | lagi | ng kondo | sa sugardaddy niya | pero | nakakatawa | kasi | hindi | naman | binibigyan | .
RC	11	ulit	AV	Plausible	Nabalitaan | nina Dave at Joy | na | talagang | corny | ang komedyante | na | umuulit | parati | ng mga joke | show after show | dahil | walang | bagong material | since | 2002 | .
RC	11	ulit	AV	Implausible	Nabalitaan | nina Dave at Joy | na | talagang | corny | ang mga joke | na | umuulit | parati | ng komedyante | show after show | dahil | walang | bagong material | since | 2002 | .
RC	11	ulit	PV	Plausible	Nabalitaan | nina Dave at Joy | na | talagang | corny | ang mga joke | na | inuulit | parati | ng komedyante | show after show | dahil | walang | bagong material | since | 2002 | .
RC	11	ulit	PV	Implausible	Nabalitaan | nina Dave at Joy | na | talagang | corny | ang komedyante | na | inuulit | parati | ng mga joke | show after show | dahil | walang | bagong material | since | 2002 | .
RC	12	hiram	AV	Plausible	Sabi | ni Angel | na | hindi raw | mahalaga | ang mga kaibigan | na | humihiram | sa kaniya | ng pera | araw araw | at | hindi | siya | nag-eexpect | na | siya'y | babayaran | .
RC	12	hiram	AV	Implausible	Sabi | ni Angel | na | hindi raw | mahalaga | ang pera | na | humihiram | sa kaniya | ng mga kaibigan | araw araw | at | hindi | siya | nag-eexpect | na | siya'y | babayaran | .
RC	12	hiram	PV	Plausible	Sabi | ni Angel | na | hindi raw | mahalaga | ang pera | na | hinihiram | sa kaniya | ng mga kaibigan | araw araw | at | hindi | siya | nag-eexpect | na | siya'y | babayaran | .
RC	12	hiram	PV	Implausible	Sabi | ni Angel | na | hindi raw | mahalaga | ang mga kaibigan | na | hinihiram | sa kaniya | ng pera | araw araw | at | hindi | siya | nag-eexpect | na | siya'y | babayaran | .
RC	13	tawid	AV	Plausible	Sinabihan | si Mark | na | parang | ang lalapad | ng mga trabahador | na | tumatawid | nang patakbo | sa mga highway | tuwing madaling araw | para | makapunta | sa kanilang pinagtatrabahuhan | .
RC	13	tawid	AV	Implausible	Sinabihan | si Mark | na | parang | ang lalapad | ng mga highway | na | tumatawid | nang patakbo | ng mga trabahador | tuwing madaling araw | para | makapunta | sa kanilang pinagtatrabahuhan | .
RC	13	tawid	PV	Plausible	Sinabihan | si Mark | na | parang | ang lalapad | ng mga highway | na | tinatawid | nang patakbo | ng mga trabahador | tuwing madaling araw | para | makapunta | sa kanilang pinagtatrabahuhan | .
RC	13	tawid	PV	Implausible	Sinabihan | si Mark | na | parang | ang lalapad | ng mga trabahador | na | tinatawid | nang patakbo | sa mga highway | tuwing madaling araw | para | makapunta | sa kanilang pinagtatrabahuhan | .
RC	14	bilang	AV	Plausible	Nagpipilit | si Sol | na | medyo | cute | ang volunteer | na | bumibilang | tuwing Sabado | ng mga tuta | sa dogpound | kapag | nabobored | ito | sa paglilinis | ng mga cage | .
RC	14	bilang	AV	Implausible	Nagpipilit | si Sol | na | medyo | cute | ang mga tuta | na | bumibilang | tuwing Sabado | ng volunteer | sa dogpound | kapag | nabobored | ito | sa paglilinis | ng mga cage | .
RC	14	bilang	PV	Plausible	Nagpipilit | si Sol | na | medyo | cute | ang mga tuta | na | binibilang | tuwing Sabado | ng volunteer | sa dogpound | kapag | nabobored | ito | sa paglilinis | ng mga cage | .
RC	14	bilang	PV	Implausible	Nagpipilit | si Sol | na | medyo | cute | ang volunteer | | na | binibilang | tuwing Sabado | ng mga tuta | sa dogpound | kapag | nabobored | ito | sa paglilinis | ng mga cage | .
RC	15	hanap	AV	Plausible	Akala | ni Laurel | na | talagang | walang pag-asa | ang bakla | na | humahanap | na naman | ng pag-ibig | sa La Salle | kasi | naman | medyo | chaka | yong | face | niya | .
RC	15	hanap	AV	Implausible	Akala | ni Laurel | na | talagang | walang pag-asa | ang pag-ibig | na | humahanap | na naman | ng bakla | sa La Salle | kasi | naman | medyo | chaka | yong face | niya | .
RC	15	hanap	PV	Plausible	Akala | ni Laurel | na | talagang | walang pag-asa | ang pag-ibig | na | hinahanap | na naman | ng bakla | sa La Salle | kasi | naman | medyo | chaka | yong face | niya | .
RC	15	hanap	PV	Implausible	Akala | ni Laurel | na | talagang | walang pag-asa | ang bakla | na | hinahanap | na naman | ng pag-ibig | sa La Salle | kasi | naman | medyo | chaka | yong face | niya | .
RC	16	basa	AV	Plausible	Naniniwala | si Boyet | na | parang | di naiintindihan | ang foreigner | na | bumabasa | sa labas ng PH | ng tula | tuwing lunchtime | kasi | ang | grabe | ng twang niya | .
RC	16	basa	AV	Implausible	Naniniwala | si Boyet | na | parang | di naiintindihan | ang tula | na | bumabasa | sa labas ng PH | ng foreigner | tuwing lunchtime | kasi | ang | grabe | ng twang niya | .
RC	16	basa	PV	Plausible	Naniniwala | si Boyet | na | parang | di naiintindihan | ang tula | na | binabasa | sa labas ng PH | ng foreigner | tuwing lunchtime | kasi | ang | grabe | ng twang niya | .
RC	16	basa	PV	Implausible	Naniniwala | si Boyet | na | parang | di naiintindihan | ang foreigner | na | binabasa | sa labas ng PH | ng tula | tuwing lunchtime | kasi | ang | grabe | ng twang niya | .
RC	17	tanggap	AV	Plausible	Narinig | ng admin | na | baka | malaki | ang propesor | na | tumatanggap | parati | ng suhol | kada semester | para | makapasa | ang mga estudyanteng | di nag-aaral | pero | may pera | .
RC	17	tanggap	AV	Implausible	Narinig | ng admin | na | baka | malaki | ang suhol | na | tumatanggap | parati | ng propesor | kada semester | para | makapasa | ang mga estudyanteng | di nag-aaral | pero | may pera | .
RC	17	tanggap	PV	Plausible	Narinig | ng admin | na | baka | malaki | ang suhol | na | tinatanggap | parati | ng propesor | kada semester | para | makapasa | ang mga estudyanteng | di nag-aaral | pero | may pera | .
RC	17	tanggap	PV	Implausible	Narinig | ng admin | na | baka | malaki | ang propesor | na | tinatanggap | parati | ng suhol | kada semester | para | makapasa | ang mga estudyanteng | di nag-aaral | pero | may pera | .
RC	18	akyat	AV	Plausible	Kuwento | ni Juday | na | grabe | ang kapayatan | ng tambay | na | umaakyat | araw-araw | ng puno ng niyog | for fun | para | mamboso | sa | mga | lolang | naliligo | sa | sapa | .
RC	18	akyat	AV	Implausible	Kuwento | ni Juday | na | grabe | ang kapayatan | ng puno ng niyog | na | umaakyat | araw-araw | ng tambay | for fun | para | mamboso | sa | mga | lolang | naliligo | sa | sapa |
RC	18	akyat	PV	Plausible	Kuwento | ni Juday | na | grabe | ang kapayatan | ng puno ng niyog | na | inaakyat | araw-araw | ng tambay | for fun | para | mamboso | sa | mga | lolang | naliligo | sa | sapa | .
RC	18	akyat	PV	Implausible	Kuwento | ni Juday | na | grabe | ang kapayatan | ng tambay | na | inaakyat | araw-araw | ng puno ng niyog | for fun | para | mamboso | sa | mga | lolang | naliligo | sa | sapa | .
RC	19	sira	AV	Plausible	Nakita | ni Maricel | na | talagang | ang dami | ng mga anay | na | sumisira | taon-taon | ng mga bahay | sa probinsya nila | kasi | naman | ayaw | maghire | ng mga may-ari | ng termite control | .
RC	19	sira	AV	Implausible	Nakita | ni Maricel | na | talagang | ang dami | ng mga bahay | na | sumisira | taon-taon | ng mga anay | sa probinsya nila | kasi | naman | ayaw | maghire | ng mga may-ari | ng termite control | .
RC	19	sira	PV	Plausible	Nakita | ni Maricel | na | talagang | ang dami | ng mga bahay | na | sinisira | taon-taon | ng mga anay | sa probinsya nila | kasi | naman | ayaw | maghire | ng mga may-ari | ng termite control | .
RC	19	sira	PV	Implausible	Nakita | ni Maricel | na | talagang | ang dami | ng mga anay | na | sinisira | taon-taon | ng mga bahay | sa probinsya nila | kasi | naman | ayaw | maghire | ng mga may-ari | ng termite control | .
RC	20	putol	AV	Plausible	Chika | ni Xander | na | parang | hipon | ang hairstylist | na | pumuputol | araw-araw | ng buhok | sa UPTC | kasi | ang katawan | lang | nito | ang nais niya | .
RC	20	putol	AV	Implausible	Chika | ni Xander | na | parang | hipon | ang buhok | na | pumuputol | araw-araw | ng hairstylist | sa UPTC | kasi | ang katawan | lang | nito | ang nais niya | .
RC	20	putol	PV	Plausible	Chika | ni Xander | na | parang | hipon | ang buhok | na | pinuputol | araw-araw | ng hairstylist | | sa UPTC | kasi | ang katawan | lang | nito | ang nais niya | .
RC	20	putol	PV	Implausible	Chika | ni Xander | na | parang | hipon | ang hairstylist | | na | pinuputol | araw-araw | ng buhok | sa UPTC | kasi | ang katawan | lang | nito | ang nais niya | .
RC	21	limot	AV	Plausible	Naalala | ni Gladys | na | sobrang | kalunos-lunos | ang survivor | na | lumilimot | nang sadya | ng nakaraan | pag natrigger | para | makatulog | ito | sa gabi | .
RC	21	limot	AV	Implausible	Naalala | ni Gladys | na | sobrang | kalunos-lunos | ang nakaraan | na | lumilimot | nang sadya | ng survivor | pag natrigger | para | makatulog | ito | sa gabi | .
RC	21	limot	PV	Plausible	Naalala | ni Gladys | na | sobrang | kalunos-lunos | ang nakaraan | na | nililimot | nang sadya | ng survivor | pag natrigger | para | makatulog | ito | sa gabi | .
RC	21	limot	PV	Implausible	Naalala | ni Gladys | na | sobrang | kalunos-lunos | ang survivor | na | nililimot | nang sadya | ng nakaraan | pag natrigger | para | makatulog | ito | sa gabi | .
RC	22	huli	AV	Plausible	Ipinagkalat | ni Anton | na | mukhang | may rabies | ang barangay-tanod | na | humuhuli | araw-araw | ng mga asong kalye | bilang exercise | kasi | gusto | nitong | maging | dog-trainer | in the future | .
RC	22	huli	AV	Implausible	Ipinagkalat | ni Anton | na | mukhang | may rabies | ang mga asong kalye | na | humuhuli | araw-araw | ng barangay-tanod | bilang exercise | kasi | gusto | nitong | maging | dog-trainer | in the future | .
RC	22	huli	PV	Plausible	Ipinagkalat | ni Anton | na | mukhang | may rabies | ang mga asong kalye | na | hinuhuli | araw-araw | ng barangay-tanod | bilang exercise | kasi | gusto | nitong | maging | dog-trainer | in the future | .
RC	22	huli	PV	Implausible	Ipinagkalat | ni Anton | na | mukhang | may rabies | ang barangay-tanod | na | hinuhuli | araw-araw | ng mga asong kalye | bilang exercise | kasi | gusto | nitong | maging | dog-trainer | in the future | .
RC	23	gamot	AV	Plausible	Nabalitaan | ni Troy | na | parang | agresibo | ang doktor | na | gumagamot | parati | ng mga sakit | sa St. Luke's | dahil | mga high-profile cases | lang | ang tinatanggap niya | .
RC	23	gamot	AV	Implausible	Nabalitaan | ni Troy | na | parang | agresibo | ang mga sakit | na | gumagamot | parati | ng doktor | sa St. Luke's | dahil | mga high-profile cases | lang | ang tinatanggap niya | .
RC	23	gamot	PV	Plausible	Nabalitaan | ni Troy | na | parang | agresibo | ang mga sakit | na | ginagamot | parati | ng doktor | sa St. Luke's | dahil | mga high-profile cases | lang | ang tinatanggap niya | .
RC	23	gamot	PV	Implausible	Nabalitaan | ni Troy | na | parang | agresibo | ang doktor | na | ginagamot | parati | ng mga sakit | sa St. Luke's | dahil | mga high-profile cases | lang | ang tinatanggap niya | .
RC	24	kanta	AV	Plausible	Nakalimutan | ni Camille | na | sobrang | baduy | ng boyband | na | kumakanta | parati | ng mga labsong | sa MOA | kaya | napabili | pa | rin | siya | ng ticket | .
RC	24	kanta	AV	Implausible	Nakalimutan | ni Camille | na | sobrang | baduy | ng mga labsong | na | kumakanta | parati | ng boyband | sa MOA | kaya | napabili | pa | rin | siya | ng ticket | .
RC	24	kanta	PV	Plausible	Nakalimutan | ni Camille | na | sobrang | baduy | ng mga labsong | na | kinakanta | parati | ng boyband | sa MOA | kaya | napabili | pa | rin | siya | ng ticket | .
RC	24	kanta	PV	Implausible	Nakalimutan | ni Camille | na | sobrang | baduy | ng boyband | na | kinakanta | parati | ng mga labsong | sa MOA | kaya | napabili | pa | rin | siya | ng ticket | .
AY	1	bili	AV	Plausible	Araw-araw, | ang nanay | ay | bumibili | sa KFC | ng pagkain | kasi | wala | siyang | time | at | pagod na pagod | na | siyang | magluto | .
AY	1	bili	AV	Implausible	Araw-araw, | ang pagkain | ay | bumibili | sa KFC | ng nanay | kasi | wala | siyang | time | at | pagod na pagod | na | siyang | magluto | .
AY	1	bili	PV	Plausible	Araw-araw, | ang pagkain | ay | binibili | sa KFC | ng nanay | kasi | wala | siyang | time | at | pagod na pagod | na | siyang | magluto | .
AY	1	bili	PV	Implausible	Araw-araw, | ang nanay | ay | binibili | sa KFC | ng pagkain | kasi | wala | siyang | time | at | pagod na pagod | na | siyang | magluto | .
AY	2	gawa	AV	Plausible	Sa Coffeebean, | ang barista | ay | gumagawa | nang | paulit-ulit | ng kape | kasi | may | mga customers | na | parating | umaangal | at | nagrereklamo | .
AY	2	gawa	AV	Implausible	Sa Coffeebean, | ang kape | ay | gumagawa | nang | paulit-ulit | ng barista | kasi | may | mga customers | na | parating | umaangal | at | nagrereklamo | .
AY	2	gawa	PV	Plausible	Sa Coffeebean, | ang kape | ay | ginagawa | nang | paulit-ulit | ng barista | kasi | may | mga customers | na | parating | umaangal | at | nagrereklamo | .
AY	2	gawa	PV	Implausible	Sa Coffeebean, | ang barista | ay | ginagawa | nang | paulit-ulit | ng kape | kasi | may | mga customers | na | parating | umaangal | at | nagrereklamo | .
AY	3	gamit	AV	Plausible	Araw-araw, | ang senyorita | ay | gumagamit | kada minuto | ng CR | kasi | maliit | daw | ang bladder niya | .
AY	3	gamit	AV	Implausible	Araw-araw, | ang CR | ay | gumagamit | kada minuto | ng senyorita | kasi | maliit | daw | ang bladder niya | .
AY	3	gamit	PV	Plausible	Araw-araw, | ang CR | ay | ginagamit | kada minuto | ng senyorita | kasi | maliit | daw | ang bladder niya | .
AY	3	gamit	PV	Implausible	Araw-araw, | ang senyorita | ay | ginagamit | kada minuto | ng CR | kasi | maliit | daw | ang bladder niya | .
AY	4	sagot	AV	Plausible	Tuwing lunchbreak, | ang mga estudyante ng section A | ay | sumasagot | sa library | ng mga practice tests | bilang | paghanda | sa paparating | na | nationwide na pagsusulit | .
AY	4	sagot	AV	Implausible	Tuwing lunchbreak, | ang mga practice test | ay | sumasagot | sa library | ng mga estudyante ng section A | bilang | paghanda | sa paparating | na | nationwide na pagsusulit | .
AY	4	sagot	PV	Plausible	Tuwing lunchbreak, | ang mga practice test | ay | sinasagot | sa library | ng mga estudyante ng section A | bilang | paghanda | sa paparating | na | nationwide na pagsusulit | .
AY	4	sagot	PV	Implausible	Tuwing lunchbreak, | ang mga estudyante ng section A | | ay | sinasagot | sa library | ng mga practice tests | bilang | paghanda | sa paparating | na | nationwide na pagsusulit | .
AY	5	sulat	AV	Plausible	Sa opisina namin, | ang sekretarya | ay | sumusulat | around 4 PM | ng memorandum | bago | siya | umuwi | para | mabawasan | ang kaniyang gawain | sa susunod na araw | .
AY	5	sulat	AV	Implausible	Sa opisina namin, | ang memorandum | ay | sumusulat | around 4 PM | ng sekretarya | bago | siya | umuwi | para | mabawasan | ang kaniyang gawain | sa susunod na araw | .
AY	5	sulat	PV	Plausible	Sa opisina namin, | ang memorandum | ay | sinusulat | around 4 PM | ng sekretarya | bago | siya | umuwi | para | mabawasan | ang kaniyang gawain | sa susunod na araw | .
AY	5	sulat	PV	Implausible	Sa opisina namin, | ang sekretarya | ay | sinusulat | around 4 PM | ng memorandum | bago | siya | umuwi | para | mabawasan | ang kaniyang gawain | sa susunod na araw | .
AY	6	sunod	AV	Plausible	For datenight, | ang magkasintahan | ay | sumusunod | nang maigi | sa paella recipe | para | ma-recreate | nila | ang first date nila | sa isang Peruvian resto | .
AY	6	sunod	AV	Implausible	For datenight, | ang paella recipe | ay | sumusunod | nang maigi | ng magkasintahan | para | ma-recreate | nila | ang first date nila | sa isang Peruvian resto | .
AY	6	sunod	PV	Plausible	For datenight, | ang paella recipe | ay | sinusunod | nang maigi | ng magkasintahan | para | ma-recreate | nila | ang first date nila | sa isang Peruvian resto | .
AY	6	sunod	PV	Implausible	For datenight, | ang magkasintahan | ay | sinusunod | nang maigi | sa paella recipe | para | ma-recreate | nila | ang first date nila | sa isang Peruvian resto | .
AY	7	kuha	AV	Plausible	Tuwing almusal, | ang anak | ay | kumukuha | para kay mama | ng baso | dahil | hindi na | ito | nakakalakad | patungong | kusina | .
AY	7	kuha	AV	Implausible	Tuwing almusal, | ang baso | ay | kumukuha | para kay mama | ng anak | dahil | hindi na | ito | nakakalakad | patungong | kusina | .
AY	7	kuha	PV	Plausible	Tuwing almusal, | ang baso | ay | kinukuha | para kay mama | ng anak | dahil | hindi na | ito | nakakalakad | patungong | kusina | .
AY	7	kuha	PV	Implausible	Tuwing almusal, | ang anak | ay | kinukuha | para kay mama | ng baso | dahil | hindi na | ito | nakakalakad | patungong | kusina | .
AY	8	pili	AV	Plausible	Sa sala, | ang lola | ay | pumipili | gabi-gabi | ng bestida | para | may | maisusuot | siyang | sexy | habang | natutulog | in | case | may | bibisita | .
AY	8	pili	AV	Implausible	Sa sala, | ang bestida | ay | pumipili | gabi-gabi | ng lola | para | may | maisusuot | siyang | sexy | habang | natutulog | in | case | may | bibisita | .
AY	8	pili	PV	Plausible	Sa sala, | ang bestida | ay | pinipili | gabi-gabi | ng lola | para | may | maisusuot | siyang | sexy | habang | natutulog | in | case | may | bibisita | .
AY	8	pili	PV	Implausible	Sa sala, | ang lola | ay | pinipili | gabi-gabi | ng bestida | para | may | maisusuot | siyang | sexy | habang | natutulog | in | case | may | bibisita | .
AY	9	pasok	AV	Plausible	Doon sa amin, | ang holdaper | ay | pumapasok | every week | ng mga bangko | para | magnakaw | ng perang | ipamimigay | nila | sa mga pulubi | sa baryo nila | pagkatapos | .
AY	9	pasok	AV	Implausible	Doon sa amin, | ang mga bangko | ay | pumapasok | every week | ng holdaper | para | magnakaw | ng perang | ipamimigay | nila | sa mga pulubi | sa baryo nila | pagkatapos | .
AY	9	pasok	PV	Plausible	Doon sa amin, | ang mga bangko | ay | pinapasok | every week | ng holdaper | para | magnakaw | ng perang | ipamimigay | nila | sa mga pulubi | sa baryo nila | pagkatapos | .
AY	9	pasok	PV	Implausible	Doon sa amin, | ang holdaper | ay | pinapasok | every week | ng mga bangko | para | magnakaw | ng perang | ipamimigay | nila | sa mga pulubi | sa baryo nila | pagkatapos | .
AY	10	hingi	AV	Plausible	Sa harap ng pinagtratrabahuhan, | ang pokpok | ay | humihingi | lagi | ng hush money | pero | dinededma | siya | parati | ng pamilya | ng congressman | ang mga demand niya | .
AY	10	hingi	AV	Implausible	Sa harap ng pinagtratrabahuhan, | ang house and lot | ay | humihingi | lagi | ng pokpok | pero | dinededma | siya | parati | ng pamilya | ng congressman | ang mga demand niya | .
AY	10	hingi	PV	Plausible	Sa harap ng pinagtratrabahuhan, | ang house and lot | ay | hinihingi | lagi | ng pokpok | pero | dinededma | siya | parati | ng pamilya | ng congressman | ang mga demand niya | .
AY	10	hingi	PV	Implausible	Sa harap ng pinagtratrabahuhan, | ang pokpok | ay | hinihingi | lagi | ng hush money | pero | dinededma | siya | parati | ng pamilya | ng congressman | ang mga demand niya | .
AY	11	ulit	AV	Plausible	Every night, | ang DJ | ay | umuulit | without fail | ng mga kanta | kasi | parang | iisa | lang | yong playlist niya | at | hindi | siya | nagcocompile | ng iba | .
AY	11	ulit	AV	Implausible	Every night, | ang mga kanta | ay | umuulit | without fail | ng DJ | kasi | parang | iisa | lang | yong playlist niya | at | hindi | siya | nagcocompile | ng iba | .
AY	11	ulit	PV	Plausible	Every night, | ang mga kanta | ay | inuulit | without fail | ng DJ | kasi | parang | iisa | lang | yong playlist niya | at | hindi | siya | nagcocompile | ng iba | .
AY	11	ulit	PV	Implausible	Every night, | ang DJ | ay | inuulit | without fail | ng mga kanta | kasi | parang | iisa | lang | yong playlist niya | at | hindi | siya | nagcocompile | ng iba | .
AY	12	hiram	AV	Plausible	Every weekend, | ang mag-ama | ay | humihiram | sa Blockbuster | ng mga DVDs | kahit | hindi na | uso | ang pagrerenta | kasi | streaming | na | lahat | .
AY	12	hiram	AV	Implausible	Every weekend, | ang mga DVDs | ay | humihiram | sa Blockbuster | ng mag-ama | kahit | hindi na | uso | ang pagrerenta | kasi | streaming | na | lahat | .
AY	12	hiram	PV	Plausible	Every weekend, | ang mga DVDs | ay | hinihiram | sa Blockbuster | ng mag-ama | kahit | hindi na | uso | ang pagrerenta | kasi | streaming | na | lahat | .
AY	12	hiram	PV	Implausible	Every weekend, | ang mag-ama | ay | hinihiram | sa Blockbuster | ng mga DVDs | kahit | hindi na | uso | ang pagrerenta | kasi | streaming | na | lahat | .
AY	13	tawid	AV	Plausible	Every March and April, | ang mga graduates | ay | tumatawid | nang buong galak | sa stage | para | makuha | nila | ang | diplomang | pinaghirapan | .
AY	13	tawid	AV	Implausible	Every March and April, | ang stage | ay | tumatawid | nang buong galak | ng mga graduate | para | makuha | nila | ang | diplomang | pinaghirapan | .
AY	13	tawid	PV	Plausible	Every March and April, | ang stage | ay | tinatawid | nang buong galak | ng mga graduate | para | makuha | nila | ang | diplomang | pinaghirapan | .
AY	13	tawid	PV	Implausible	Every March and April, | ang mga graduates | ay | tinatawid | nang buong galak | sa stage | para | makuha | nila | ang | diplomang | pinaghirapan | .
AY	14	bilang	AV	Plausible	Sa kaniyang silid, | ang batang insomniac | ay | bumibilang | gabi-gabi | ng mga tupa | nang | walang tigil | para | lang | aantukin | siya | .
AY	14	bilang	AV	Implausible	Sa kaniyang silid, | ang mga tupa | ay | bumibilang | gabi-gabi | ng batang insomniac | nang | walang tigil | para | lang | aantukin | siya | .
AY	14	bilang	PV	Plausible	Sa kaniyang silid, | ang mga tupa | ay | binibilang | gabi-gabi | ng batang insomniac | nang | walang tigil | para | lang | aantukin | siya | .
AY	14	bilang	PV	Implausible	Sa kaniyang silid, | ang batang insomniac | ay | binibilang | gabi-gabi | ng mga tupa | nang | walang tigil | para | lang | aantukin | siya | .
AY	15	hanap	AV	Plausible	Every time, | ang pinsan ko | ay | humahanap | parati | ng address mo | sa cellphone ko | kasi | inlove | na | inlove | siya | sa iyo, | mare | .
AY	15	hanap	AV	Implausible	Every time, | ang address mo | ay | humahanap | parati | ng pinsan ko | sa cellphone ko | kasi | inlove | na | inlove | siya | sa iyo, | mare | .
AY	15	hanap	PV	Plausible	Every time, | ang address mo | ay | hinahanap | parati | ng pinsan ko | sa cellphone ko | kasi | inlove | na | inlove | siya | sa iyo, | mare | .
AY	15	hanap	PV	Implausible	Every time, | ang pinsan ko | ay | hinahanap | parati | ng address mo | sa cellphone ko | kasi | inlove | na | inlove | siya | sa iyo, | mare | .
AY	16	basa	AV	Plausible	Sa coffeeshop, | ang tita ko | ay | bumabasa | lagi | ng nobela | para | makapag-relax | habang | nasa school | pa | ang mga pinsan ko | .
AY	16	basa	AV	Implausible	Sa coffeeshop, | ang nobela | ay | bumabasa | lagi | ng tita | para | makapag-relax | habang | nasa school | pa | ang mga pinsan ko | .
AY	16	basa	PV	Plausible	Sa coffeeshop, | ang nobela | ay | binabasa | lagi | ng tita | para | makapag-relax | habang | nasa school | pa | ang mga pinsan ko | .
AY	16	basa	PV	Implausible	Sa coffeeshop, | ang tita ko | ay | binabasa | lagi | ng nobela | para | makapag-relax | habang | nasa school | pa | ang mga pinsan ko | .
AY	17	tanggap	AV	Plausible	Sa lahat ng mga project, | ang politician | ay | tumatanggap | parati | ng suhol | kasi | kailangan | ang signature niya | para | ma-approve | ang mga proposal | .
AY	17	tanggap	AV	Implausible	Sa lahat ng mga project, | ang suhol | ay | tumatanggap | parati | ng politician | kasi | kailangan | ang signature niya | para | ma-approve | ang mga proposal | .
AY	17	tanggap	PV	Plausible	Sa lahat ng mga project, | ang suhol | ay | tinatanggap | | parati | ng politician | kasi | kailangan | ang signature niya | para | ma-approve | ang mga proposal | .
AY	17	tanggap	PV	Implausible	Sa lahat ng mga project, | ang politician | ay | tinatanggap | | parati | ng suhol | kasi | kailangan | ang signature niya | para | ma-approve | ang mga proposal | .
AY	18	akyat	AV	Plausible	Ayon sa pulis, | ang kawatan | ay | umaakyat | kada hapon | ng mga opisina | para | hindi | magnakaw | kundi | makiprint | at | maki-photocopy | lang | .
AY	18	akyat	AV	Implausible	Ayon sa pulis, | ang mga opisina | ay | umaakyat | kada hapon | ng kawatan | para | hindi | magnakaw | kundi | makiprint | at | maki-photocopy | lang | .
AY	18	akyat	PV	Plausible	Ayon sa pulis, | ang mga opisina | ay | inaakyat | kada hapon | ng kawatan | para | hindi | magnakaw | kundi | makiprint | at | maki-photocopy | lang | .
AY	18	akyat	PV	Implausible	Ayon sa pulis, | ang kawatan | ay | inaakyat | kada hapon | ng mga opisina | para | hindi | magnakaw | kundi | makiprint | at | maki-photocopy | lang | .
AY	19	sira	AV	Plausible	Sa iba't ibang sulok ng | mundo, | ang mga pangulo | ay | sumisira | nang walang patumangga | ng civil rights | sa ngalan | ng pag-asenso | ng ekonomiya, | ayon | sa mga report | ng mga ito | .
AY	19	sira	AV	Implausible	Sa iba't ibang sulok ng | mundo, | ang civil rights | ay | sumisira | nang walang patumangga | ng mga pangulo | sa ngalan | ng pag-asenso | ng ekonomiya, | ayon | sa mga report | ng mga ito | .
AY	19	sira	PV	Plausible	Sa iba't ibang sulok ng | mundo, | ang civil rights | ay | sinisira | nang walang patumangga | ng mga pangulo | sa ngalan | ng pag-asenso | ng ekonomiya, | ayon | sa mga report | ng mga ito | .
AY	19	sira	PV	Implausible	Sa iba't ibang sulok ng | mundo, | ang mga pangulo | ay | sinisira | nang walang patumangga | ng civil rights | sa ngalan | ng pag-asenso | ng ekonomiya, | ayon | sa mga report | ng mga ito | .
AY	20	putol	AV	Plausible	Sabi nila, | ang mafia | ay | pumuputol | daw | ng mga daliri | para | ma-keep | in | line | nila | ang mga members nila | .
AY	20	putol	AV	Implausible	Sabi nila, | ang mga daliri | ay | pumuputol | daw | ng mafia | para | ma-keep | in | line | nila | ang mga members nila | .
AY	20	putol	PV	Plausible	Sabi nila, | ang mga daliri | ay | pinuputol | daw | ng mafia | para | ma-keep | in | line | nila | ang mga members nila | .
AY	20	putol	PV	Implausible	Sabi nila, | ang mafia | ay | pinuputol | daw | ng mga daliri | para | ma-keep | in | line | nila | ang mga members nila | .
AY	21	limot	AV	Plausible	Ayon sa statement ng magulang, | ang ex-convict | ay | lumilimot | nang pilit | ng kahapon | dahil | gusto | niya | nang | magbagong-buhay | at | pinagbayaran | niya | na | ang mga nagawang krimen | .
AY	21	limot	AV	Implausible	Ayon sa statement ng magulang, | ang kahapon | ay | lumilimot | nang pilit | ng ex-convict | dahil | gusto | niya | nang | magbagong-buhay | at | pinagbayaran | niya | na | ang mga nagawang krimen | .
AY	21	limot	PV	Plausible	Ayon sa statement ng magulang, | ang kahapon | ay | nililimot | nang pilit | ng ex-convict | dahil | gusto | niya | nang | magbagong-buhay | at | pinagbayaran | niya | na | ang mga nagawang krimen | .
AY	21	limot	PV	Implausible	Ayon sa statement ng magulang, | ang ex-convict | ay | nililimot | nang pilit | ng kahapon | dahil | gusto | niya | nang | magbagong-buhay | at | pinagbayaran | niya | na | ang mga nagawang krimen | .
AY	22	huli	AV	Plausible	Sa bukid namin, | ang mga batang yagit | ay | humuhuli | parati | ng mga tutubi | para | makapag-enjoy | | sa summer life | .
AY	22	huli	AV	Implausible	Sa bukid namin, | ang mga tutubi | ay | humuhuli | parati | ng mga batang yagit | para | makapag-enjoy | | sa summer life | .
AY	22	huli	PV	Plausible	Sa bukid namin, | ang mga tutubi | ay | hinuhuli | parati | ng mga batang yagit | para | makapag-enjoy | | sa summer life | .
AY	22	huli	PV	Implausible	Sa bukid namin, | ang mga batang yagit | ay | hinuhuli | parati | ng mga tutubi | para | makapag-enjoy | | sa summer life | .
AY	23	gamot	AV	Plausible	Sa baryo nila, | ang manggagamot | ay | gumagamot | paminsan-minsan | ng mga pigsa | gamit | ang boteng | may | lamang | na | mainit | na | tubig | .
AY	23	gamot	AV	Implausible	Sa baryo nila, | ang mga pigsa | ay | gumagamot | paminsan-minsan | ng manggagamot | gamit | ang boteng | may | lamang | na | mainit | na | tubig | .
AY	23	gamot	PV	Plausible	Sa baryo nila, | ang mga pigsa | ay | ginagamot | paminsan-minsan | ng manggagamot | gamit | ang boteng | may | lamang | na | mainit | na | tubig | .
AY	23	gamot	PV	Implausible	Sa baryo nila, | ang manggagamot | ay | ginagamot | paminsan-minsan | ng mga pigsa | gamit | ang boteng | may | lamang | na | mainit | na | tubig | .
AY	24	kanta	AV	Plausible	Sa org namin, | ang mga members | ay | kumakanta | every meeting | ng mga folksongs | para | maipagdiwang | ang iba't ibang kultura | kung | saan | sila | nanggaling | .
AY	24	kanta	AV	Implausible	Sa org namin, | ang mga folksongs | ay | kumakanta | every meeting | ng mga members | para | maipagdiwang | ang iba't ibang kultura | kung | saan | sila | nanggaling | .
AY	24	kanta	PV	Plausible	Sa org namin, | ang mga folksongs | ay | kinakanta | every meeting | ng mga members | para | maipagdiwang | ang iba't ibang kultura | kung | saan | sila | nanggaling | .
AY	24	kanta	PV	Implausible	Sa org namin, | ang mga members | ay | kinakanta | every meeting | ng mga folksongs | para | maipagdiwang | ang iba't ibang kultura | kung | saan | sila | nanggaling | .
DECL	1	bili	AV	Plausible	Bumibili | every school year | ng mga notebooks | sa National Bookstore | ang guro | kasi | may | educator's | discount | daw, | sabi | ng ibang mga teachers | .
DECL	1	bili	AV	Implausible	Bumibili | every school year | ng guro | sa National Bookstore | ang mga notebooks | kasi | may | educator's | discount | daw, | sabi | ng ibang mga teachers | .
DECL	1	bili	PV	Plausible	Binibili | every school year | ng guro | sa National Bookstore | ang mga notebooks | kasi | may | educator's | discount | daw, | sabi | ng ibang mga teachers | .
DECL	1	bili	PV	Implausible	Binibili | every school year | ng mga notebooks | sa National Bookstore | ang guro | kasi | may | educator's | discount | daw, | sabi | ng ibang mga teachers | .
DECL	2	gawa	AV	Plausible	Gumagawa | araw-araw | ng mga tinapay | sa likod ng bahay | ang panadero | kahit | na | sinisita | na | siya | parati | dahil | wala | siyang | business permit | .
DECL	2	gawa	AV	Implausible	Gumagawa | araw-araw | ng panadero | sa likod ng bahay | ang mga tinapay | kahit | na | sinisita | na | siya | parati | dahil | wala | siyang | business permit | .
DECL	2	gawa	PV	Plausible	Ginagawa | araw-araw | ng panadero | sa likod ng bahay | ang mga tinapay | kahit | na | sinisita | na | siya | parati | dahil | wala | siyang | business permit | .
DECL	2	gawa	PV	Implausible	Ginagawa | araw-araw | ng mga tinapay | sa likod ng bahay | ang panadero | kahit | na | sinisita | na | siya | parati | dahil | wala | siyang | business permit | .
DECL	3	gamit	AV	Plausible	Gumagamit | parati | ng lambat | instead of dinamita | ang mangingisda | kasi | kahit | na | marami | ang makukuha | gamit | ang dinamita | ito | ay | illegal | at | mataas | ang multa | .
DECL	3	gamit	AV	Implausible	Gumagamit | parati | ng mangingisda | instead of dinamita | ang lambat | kasi | kahit | na | marami | ang makukuha | gamit | ang dinamita | ito | ay | illegal | at | mataas | ang multa | .
DECL	3	gamit	PV	Plausible	Ginagamit | parati | ng mangingisda | instead of dinamita | ang lambat | kasi | kahit | na | marami | ang makukuha | gamit | ang dinamita | ito | ay | illegal | at | mataas | ang multa | .
DECL	3	gamit	PV	Implausible	Ginagamit | parati | ng lambat | instead of dinamita | ang mangingisda | kasi | kahit | na | marami | ang makukuha | gamit | ang dinamita | ito | ay | illegal | at | mataas | ang multa | .
DECL	4	sagot	AV	Plausible	Sumasagot | muna | ng telepono | as part ng internship | ang mga interns | bago | sila | nabibigyan | ng mga mas involved | na | mga project | .
DECL	4	sagot	AV	Implausible	Sumasagot | muna | ng mga interns | as part ng internship | ang telepono | bago | sila | nabibigyan | ng mga mas involved | na | mga project | .
DECL	4	sagot	PV	Plausible	Sinasagot | muna | ng mga interns | as part ng internship | ang telepono | bago | sila | nabibigyan | ng mga mas involved | na | mga project | .
DECL	4	sagot	PV	Implausible	Sinasagot | muna | ng telepono | as part ng internship | ang mga interns | bago | sila | nabibigyan | ng mga mas involved | na | mga project | .
DECL	5	sulat	AV	Plausible	Sumusulat | parati | ng kuwento | tuwing meryenda | ang alipin | para | malimutan | niya | ang hirap ng buhay | at | makapaglibang | siya | .
DECL	5	sulat	AV	Implausible	Sumusulat | parati | ng alipin | tuwing meryenda | ang kuwento | para | malimutan | niya | ang hirap ng buhay | at | makapaglibang | siya | .
DECL	5	sulat	PV	Plausible	Sinusulat | parati | ng alipin | tuwing meryenda | ang kuwento | para | malimutan | niya | ang hirap ng buhay | at | makapaglibang | siya | .
DECL	5	sulat	PV	Implausible	Sinusulat | parati | ng kuwento | tuwing meryenda | ang alipin | para | malimutan | niya | ang hirap ng buhay | at | makapaglibang | siya | .
DECL	6	sunod	AV	Plausible	Sumusunod | dapat | ng reseta ng doktor | palagi | ang mga maysakit | kasi | hopefully, | alam | naman | nila | yong trabaho nila | .
DECL	6	sunod	AV	Implausible	Sumusunod | dapat | ng mga maysakit | palagi | ang reseta ng doktor | kasi | hopefully, | alam | naman | nila | yong trabaho nila | .
DECL	6	sunod	PV	Plausible	Sinusunod | dapat | ng mga maysakit | palagi | ang reseta ng doktor | kasi | hopefully, | alam | naman | nila | yong trabaho nila | .
DECL	6	sunod	PV	Implausible	Sinusunod | dapat | ng reseta ng doktor | palagi | ang mga maysakit | kasi | hopefully, | alam | naman | nila | yong trabaho nila | .
DECL	7	kuha	AV	Plausible	Kumukuha | always | ng iced tea | sa ref | ang bisita | kasi | napakakapal | ng mukha niya | at | hindi | ito | nagbayad | ever | !
DECL	7	kuha	AV	Implausible	Kumukuha | always | ng bisita | sa ref | ang iced tea | kasi | napakakapal | ng mukha niya | at | hindi | ito | nagbayad | ever | !
DECL	7	kuha	PV	Plausible	Kinukuha | always | ng bisita | sa ref | ang iced tea | kasi | napakakapal | ng mukha niya | at | hindi | ito | nagbayad | ever | !
DECL	7	kuha	PV	Implausible	Kinukuha | always | ng iced tea | sa ref | ang bisita | kasi | napakakapal | ng mukha niya | at | hindi | ito | nagbayad | ever | !
DECL	8	pili	AV	Plausible	Pumipili | every Mother's Day | ng pulseras | para sa nanay | ang mag-ama | dahil | in general | mahilig | ito | ng mga jewelry, | lalo | na | pag | diamonds | !
DECL	8	pili	AV	Implausible	Pumipili | every Mother's Day | ng mag-ama | para sa nanay | ang pulseras | dahil | in general | mahilig | ito | ng mga jewelry, | lalo | na | pag | diamonds | !
DECL	8	pili	PV	Plausible	Pinipili | every Mother's Day | ng mag-ama | para sa nanay | ang pulseras | dahil | in general | mahilig | ito | ng mga jewelry, | lalo | na | pag | diamonds | !
DECL	8	pili	PV	Implausible	Pinipili | every Mother's Day | ng pulseras | para sa nanay | ang mag-ama | dahil | in general | mahilig | ito | ng mga jewelry, | lalo | na | pag | diamonds | !
DECL	9	pasok	AV	Plausible	Pumapasok | after work | ng mga wine bars | sa Makati | ang mga officemates ko | dahil | kadalasan | may | mga happy hour | ang mga ito | from | 5 PM | hanggang | 8 PM | na | unli | drinks | .
DECL	9	pasok	AV	Implausible	Pumapasok | after work | ng mga officemates ko | sa Makati | ang mga wine bars | dahil | kadalasan | may | mga happy hour | ang mga ito | from | 5 PM | hanggang | 8 PM | na | unli | drinks | .
DECL	9	pasok	PV	Plausible	Pinapasok | after work | ng mga officemates ko | sa Makati | ang mga wine bars | dahil | kadalasan | may | mga happy hour | ang mga ito | from | 5 PM | hanggang | 8 PM | na | unli | drinks | .
DECL	9	pasok	PV	Implausible	Pinapasok | after work | ng mga wine bars | sa Makati | ang mga officemates ko | dahil | kadalasan | may | mga happy hour | ang mga ito | from | 5 PM | hanggang | 8 PM | na | unli | drinks | .
DECL	10	hingi	AV	Plausible	Humihingi | parati | ng limos | sa mga naglalakad | ang mga pulubi | kasi | wala | silang | pambili | ng pagkain | .
DECL	10	hingi	AV	Implausible	Humihingi | parati | ng mga pulubi | sa mga naglalakad | ang limos | kasi | wala | silang | pambili | ng pagkain | .
DECL	10	hingi	PV	Plausible	Hinihingi | parati | ng mga pulubi | sa mga naglalakad | ang limos | kasi | wala | silang | pambili | ng pagkain | .
DECL	10	hingi	PV	Implausible	Hinihingi | parati | ng limos | sa mga naglalakad | ang mga pulubi | kasi | wala | silang | pambili | ng pagkain | .
DECL	11	ulit	AV	Plausible	Umuulit | araw-araw | ng tshirt | for work | ang security guard | kasi | medyo | maliit | lang | ang kinikita | sa pinagtratrabahuan | .
DECL	11	ulit	AV	Implausible	Umuulit | araw-araw | ng security guard | for work | ang tshirt | kasi | medyo | maliit | lang | ang kinikita | sa pinagtratrabahuan | .
DECL	11	ulit	PV	Plausible	Inuulit | araw-araw | ng security guard | for work | ang tshirt | kasi | medyo | maliit | lang | ang kinikita | sa pinagtratrabahuan | .
DECL	11	ulit	PV	Implausible	Inuulit | araw-araw | ng tshirt | for work | ang security guard | kasi | medyo | maliit | lang | ang kinikita | sa pinagtratrabahuan | .
DECL	12	hiram	AV	Plausible	Humihiram | every weekend | ng mga boardgames | sa Ludo Boardgame Cafe | ang mag-barkada | kasi | close friend nila | ang may-ari | ng cafe | at | kilala | na | sila | ng mga workers | doon | .
DECL	12	hiram	AV	Implausible	Humihiram | every weekend | ng mag-barkada | sa Ludo Boardgame Cafe | ang mga boardgames | kasi | close friend nila | ang may-ari | ng cafe | at | kilala | na | sila | ng mga workers | doon | .
DECL	12	hiram	PV	Plausible	Hinihiram | every weekend | ng mag-barkada | sa Ludo Boardgame Cafe | ang mga boardgames | kasi | close friend nila | ang may-ari | ng cafe | at | kilala | na | sila | ng mga workers | doon | .
DECL	12	hiram	PV	Implausible	Hinihiram | every weekend | ng mga boardgames | sa Ludo Boardgame Cafe | ang mag-barkada | kasi | close friend nila | ang may-ari | ng cafe | at | kilala | na | sila | ng mga workers | doon | .
DECL	13	tawid	AV	Plausible	Tumatawid | kada hapon | ng ilog at sapa | | kahit na delikado | | ang mga lalaki | para | lang | makarating | on-time | sa susunod | na | pinagtratrabahuan | .
DECL	13	tawid	AV	Implausible	Tumatawid | kada hapon | ng mga lalaki | kahit na delikado | | ang ilog at sapa | para | lang | makarating | on-time | sa susunod | na | pinagtratrabahuan | .
DECL	13	tawid	PV	Plausible	Tinatawid | kada hapon | ng mga lalaki | kahit na delikado | | ang ilog at sapa | para | lang | makarating | on-time | sa susunod | na | pinagtratrabahuan | .
DECL	13	tawid	PV	Implausible	Tinatawid | kada hapon | ng ilog at sapa | | kahit na delikado | | ang mga lalaki | para | lang | makarating | on-time | sa susunod | na | pinagtratrabahuan | .
DECL	14	bilang	AV	Plausible	Bumibilang | nang maigi | ng mga boto | sa tuwing may halalan | ang COMELEC | para | patas | daw | ang pagbilang | pero | sabi | ng iba | na | nasusuhulan | din | naman | .
DECL	14	bilang	AV	Implausible	Bumibilang | nang maigi | ng COMELEC | sa tuwing may halalan | ang mga boto | para | patas | daw | ang pagbilang | pero | sabi | ng iba | na | nasusuhulan | din | naman | .
DECL	14	bilang	PV	Plausible	Binibilang | nang maigi | ng COMELEC | sa tuwing may halalan | ang mga boto | para | patas | daw | ang pagbilang | pero | sabi | ng iba | na | nasusuhulan | din | naman | .
DECL	14	bilang	PV	Implausible	Binibilang | nang maigi | ng mga boto | sa tuwing may halalan | ang COMELEC | para | patas | daw | ang pagbilang | pero | sabi | ng iba | na | nasusuhulan | din | naman | .
DECL	15	hanap	AV	Plausible	Humahanap | gabi-gabi | ng aliw | sa Quezon Ave | ang negosyante | habang | nasa | Pilipinas | siya | for | a business trip | .
DECL	15	hanap	AV	Implausible	Humahanap | gabi-gabi | ng negosyante | sa Quezon Ave | ang aliw | habang | nasa | Pilipinas | siya | for | a business trip | .
DECL	15	hanap	PV	Plausible	Hinahanap | gabi-gabi | ng negosyante | sa Quezon Ave | ang aliw | habang | nasa | Pilipinas | siya | for | a business trip | .
DECL	15	hanap	PV	Implausible	Hinahanap | gabi-gabi | ng aliw | sa Quezon Ave | ang negosyante | habang | nasa | Pilipinas | siya | for | a business trip | .
DECL	16	basa	AV	Plausible	Bumabasa | araw-araw | ng mga magazines | sa trabaho | ang fashionista | dahil | kailangan | niyang | maging | parating | up-to-date | sa mga fashion trends | at | consumer consumption | .
DECL	16	basa	AV	Implausible	Bumabasa | araw-araw | ng fashionista | sa trabaho | ang mga magazines | dahil | kailangan | niyang | maging | parating | up-to-date | sa mga fashion trends | at | consumer consumption | .
DECL	16	basa	PV	Plausible	Binabasa | araw-araw | ng fashionista | sa trabaho | ang mga magazines | dahil | kailangan | niyang | maging | parating | up-to-date | sa mga fashion trends | at | consumer consumption | .
DECL	16	basa	PV	Implausible	Binabasa | araw-araw | ng mga magazines | sa trabaho | ang fashionista | dahil | kailangan | niyang | maging | parating | up-to-date | sa mga fashion trends | at | consumer consumption | .
DECL	17	tanggap	AV	Plausible	Tumatanggap | every year | ng mga awards | sa FAMAS | ang artista | para | sa mga roles niya | sa telebisyon | at | sa mga pelikula | .
DECL	17	tanggap	AV	Implausible	Tumatanggap | every year | ng artista | sa FAMAS | ang mga awards | para | sa mga roles niya | sa telebisyon | at | sa mga pelikula | .
DECL	17	tanggap	PV	Plausible	Tinatanggap | | every year | ng artista | sa FAMAS | ang mga awards | para | sa mga roles niya | sa telebisyon | at | sa mga pelikula | .
DECL	17	tanggap	PV	Implausible	Tinatanggap | | every year | ng mga awards | sa FAMAS | ang artista | para | sa mga roles niya | sa telebisyon | at | sa mga pelikula | .
DECL	18	akyat	AV	Plausible	Umaakyat | daw | ng mga punongkahoy | sa gitna ng cage | ang mga unggoy | kasi | doon | yong favorite spot | nila | at | doon | nila | tinatago | ang mga pagkain | nila | .
DECL	18	akyat	AV	Implausible	Umaakyat | daw | ng mga unggoy | sa gitna ng cage | ang mga punongkahoy | kasi | doon | yong favorite spot | nila | at | doon | nila | tinatago | ang mga pagkain | nila | .
DECL	18	akyat	PV	Plausible	Inaakyat | daw | ng mga unggoy | sa gitna ng cage | ang mga punongkahoy | kasi | doon | yong favorite spot | nila | at | doon | nila | tinatago | ang mga pagkain | nila | .
DECL	18	akyat	PV	Implausible	Inaakyat | daw | ng mga punongkahoy | sa gitna ng cage | ang mga unggoy | kasi | doon | yong favorite spot | nila | at | doon | nila | tinatago | ang mga pagkain | nila | .
DECL	19	sira	AV	Plausible	Sumisira | palagi | ng kalakisan | through erosion and pollution | ang mga mining companies | pero | pinahihintulutan | pa | rin | ng pamahalaan | ang pagmimina | .
DECL	19	sira	AV	Implausible	Sumisira | palagi | ng mga mining companies | through erosion and pollution | ang kalikasan | pero | pinahihintulutan | pa | rin | ng pamahalaan | ang pagmimina | .
DECL	19	sira	PV	Plausible	Sinisira | palagi | ng mga mining companies | through erosion and pollution | ang kalikasan | pero | pinahihintulutan | pa | rin | ng pamahalaan | ang pagmimina | .
DECL	19	sira	PV	Implausible	Sinisira | palagi | ng kalakisan | through erosion and pollution | ang mga mining companies | pero | pinahihintulutan | pa | rin | ng pamahalaan | ang pagmimina | .
DECL	20	putol	AV	Plausible	Pumuputol | muna | ng CCTV cable | sa vicinity ng pagnanakawan | ang mga magnanakaw | bago | magsimula | sa operasyon nila | para | naman | hindi | sila | mahuli | ng pulis | .
DECL	20	putol	AV	Implausible	Pumuputol | muna | ng mga magnanakaw | sa vicinity ng pagnanakawan | ang CCTV cable | bago | magsimula | sa operasyon nila | para | naman | hindi | sila | mahuli | ng pulis | .
DECL	20	putol	PV	Plausible	Pinuputol | muna | ng mga magnanakaw | sa vicinity ng pagnanakawan | ang CCTV cable | bago | magsimula | sa operasyon nila | para | naman | hindi | sila | mahuli | ng pulis | .
DECL	20	putol	PV	Implausible	Pinuputol | muna | ng CCTV cable | sa vicinity ng pagnanakawan | ang mga magnanakaw | bago | magsimula | sa operasyon nila | para | naman | hindi | sila | mahuli | ng pulis | .
DECL	21	limot	AV	Plausible	Lumilimot | siguro | ng karamdaman | parati | ang maykanser | kasi | parang | haggard | na | haggard | na | kung | parating | worried | pa | siya | .
DECL	21	limot	AV	Implausible	Lumilimot | siguro | ng maykanser | parati | ang karamdaman | kasi | parang | haggard | na | haggard | na | kung | parating | worried | pa | siya | .
DECL	21	limot	PV	Plausible	Nililimot | siguro | ng maykanser | parati | ang karamdaman | kasi | parang | haggard | na | haggard | na | kung | parating | worried | pa | siya | .
DECL	21	limot	PV	Implausible	Nililimot | siguro | ng karamdaman | parati | ang maykanser | kasi | parang | haggard | na | haggard | na | kung | parating | worried | pa | siya | .
DECL	22	huli	AV	Plausible	Humuhuli | araw-araw | ng palaka | sa palayan | ang magsasaka | kasi | mahilig | kumain | ng palaka | ang mga anak niya, | lalo | na | pag | inihaw | .
DECL	22	huli	AV	Implausible	Humuhuli | araw-araw | ng magsasaka | sa palayan | ang palaka | kasi | mahilig | kumain | ng palaka | ang mga anak niya, | lalo | na | pag | inihaw | .
DECL	22	huli	PV	Plausible	Hinuhuli | araw-araw | ng magsasaka | sa palayan | ang palaka | kasi | mahilig | kumain | ng palaka | ang mga anak niya, | lalo | na | pag | inihaw | .
DECL	22	huli	PV	Implausible	Hinuhuli | araw-araw | ng palaka | sa palayan | ang magsasaka | kasi | mahilig | kumain | ng palaka | ang mga anak niya, | lalo | na | pag | inihaw | .
DECL	23	gamot	AV	Plausible	Gumagamot | paminsan-minsan | ng kulam | sa probinsya namin | ang albularyo | gamit | ang pagtatatawas | para | ma-diagnose | ang karamdaman | .
DECL	23	gamot	AV	Implausible	Gumagamot | paminsan-minsan | ng albularyo | sa probinsya namin | ang kulam | gamit | ang pagtatatawas | para | ma-diagnose | ang karamdaman | .
DECL	23	gamot	PV	Plausible	Ginagamot | paminsan-minsan | ng albularyo | sa probinsya namin | ang kulam | gamit | ang pagtatatawas | para | ma-diagnose | ang karamdaman | .
DECL	23	gamot	PV	Implausible	Ginagamot | paminsan-minsan | ng kulam | sa probinsya namin | ang albularyo | gamit | ang pagtatatawas | para | ma-diagnose | ang karamdaman | .
DECL	24	kanta	AV	Plausible	Kumakanta | nang todo-todo | ng KPop at JPop | sa CR | ang mga girls | para | mapraktis | nila | ang pinag-aaralan | sa Koreyano at Hapon 10 | .
DECL	24	kanta	AV	Implausible	Kumakanta | nang todo-todo | ng mga girls | sa CR | ang KPop at JPop | para | mapraktis | nila | ang pinag-aaralan | sa Koreyano at Hapon 10 | .
DECL	24	kanta	PV	Plausible	Kinakanta | nang todo-todo | ng mga girls | sa CR | ang KPop at JPop | para | mapraktis | nila | ang pinag-aaralan | sa Koreyano at Hapon 10 | .
DECL	24	kanta	PV	Implausible	Kinakanta | nang todo-todo | ng KPop at JPop | sa CR | ang mga girls | para | mapraktis | nila | ang pinag-aaralan | sa Koreyano at Hapon 10 | .
